# Supplementary material for: ﻿A review of the Augochloropsis (Hymenoptera, Halictidae) and keys to the shiny green Halictinae of the midwestern United States
Source: Zookeys. 2022 Nov 18;1130:103–52. doi: 10.3897/zookeys.1130.86413 (PMC9836709; doi:10.3897/zookeys.1130.86413)
Supplement: XML Treatment for Agapostemon (Agapostemon) melliventris [file zookeys.1130.86413-treatment3.xml]

<!DOCTYPE tp:taxon-treatment
  PUBLIC "-//TaxonX//DTD Taxonomic Treatment Publishing DTD v0 20100105//EN" "tax-treatment-NSO.dtd">
<tp:taxon-treatment xmlns:tp="http://www.plazi.org/taxpub"><tp:treatment-meta><kwd-group><label>Taxon classification</label><kwd>
                <named-content content-type="kingdom">Animalia</named-content>
              </kwd><kwd>
                <named-content content-type="order">Hymenoptera</named-content>
              </kwd><kwd>
                <named-content content-type="family">Halictidae</named-content>
              </kwd></kwd-group><mixed-citation publication-type="journal"><person-group><name><surname>Portman</surname><given-names>Zachary M.</given-names></name><name><surname>Arduser</surname><given-names>Mike</given-names></name><name><surname>Lane</surname><given-names>Ian G.</given-names></name><name><surname>Cariveau</surname><given-names>Daniel P.</given-names></name></person-group><article-title>﻿A review of the <italic><tp:taxon-name><tp:taxon-name-part taxon-name-part-type="genus" reg="Augochloropsis">Augochloropsis</tp:taxon-name-part></tp:taxon-name></italic> (<tp:taxon-name><tp:taxon-name-part taxon-name-part-type="order">Hymenoptera</tp:taxon-name-part></tp:taxon-name>, <tp:taxon-name><tp:taxon-name-part taxon-name-part-type="family">Halictidae</tp:taxon-name-part></tp:taxon-name>) and keys to the shiny green <tp:taxon-name><tp:taxon-name-part taxon-name-part-type="subfamily">Halictinae</tp:taxon-name-part></tp:taxon-name> of the midwestern United States</article-title><source>Zookeys</source><day>18</day><month>11</month><year>2022</year><volume>1130</volume><fpage>103</fpage><lpage>152</lpage><pub-id pub-id-type="doi">10.3897/zookeys.1130.86413</pub-id></mixed-citation></tp:treatment-meta><tp:nomenclature><label>﻿</label><tp:taxon-name><object-id xmlns:xlink="http://www.w3.org/1999/xlink" content-type="arpha" xlink:type="simple">2BE9D4EE-91AC-5E04-8770-7C82FF03F895</object-id><tp:taxon-name-part taxon-name-part-type="genus" reg="Agapostemon">Agapostemon</tp:taxon-name-part> (<tp:taxon-name-part taxon-name-part-type="subgenus" reg="Agapostemon">Agapostemon</tp:taxon-name-part>) <tp:taxon-name-part taxon-name-part-type="species" reg="melliventris">melliventris</tp:taxon-name-part></tp:taxon-name><tp:taxon-authority>Cresson</tp:taxon-authority></tp:nomenclature><tp:treatment-sec sec-type="diagnosis" id="SECID0EUIBG"><title>Diagnosis.</title><p>Female <italic><tp:taxon-name><tp:taxon-name-part taxon-name-part-type="genus" reg="Agapostemon">Agapostemon</tp:taxon-name-part><tp:taxon-name-part taxon-name-part-type="species" reg="melliventris">melliventris</tp:taxon-name-part></tp:taxon-name></italic> can be recognized by having the apex of the clypeus yellow as well as their non-metallic, light-colored metasoma. The terga are generally amber-colored but can be dark enough (e.g., Fig. <xref ref-type="fig" rid="F4">4B</xref>) to resemble <italic><tp:taxon-name><tp:taxon-name-part taxon-name-part-type="genus" reg="Agapostemon">Agapostemon</tp:taxon-name-part><tp:taxon-name-part taxon-name-part-type="species" reg="virescens">virescens</tp:taxon-name-part></tp:taxon-name></italic>.</p><p>Male <italic><tp:taxon-name><tp:taxon-name-part taxon-name-part-type="genus" reg="Agapostemon">Agapostemon</tp:taxon-name-part><tp:taxon-name-part taxon-name-part-type="species" reg="melliventris">melliventris</tp:taxon-name-part></tp:taxon-name></italic> can be recognized by having the metasoma primarily yellow (Fig. <xref ref-type="fig" rid="F9">9A</xref>), with just thin dark bands, and they also have the hind femur much skinnier (Fig. <xref ref-type="fig" rid="F8">8A</xref>) than any of the other species treated here.</p></tp:treatment-sec><tp:treatment-sec sec-type="remarks" id="SECID0EJKBG"><title>Remarks.</title><p><italic><tp:taxon-name><tp:taxon-name-part taxon-name-part-type="genus" reg="Agapostemon">Agapostemon</tp:taxon-name-part><tp:taxon-name-part taxon-name-part-type="species" reg="melliventris">melliventris</tp:taxon-name-part></tp:taxon-name></italic> is not known from the midwestern US, though <xref ref-type="bibr" rid="B44">Roberts (1972)</xref> records if from eastern Nebraska and Kansas, so there is the potential for it to be found in Missouri and Iowa. We are not aware of any recent collections east of the 98<sup>th</sup> Meridian.</p></tp:treatment-sec><tp:treatment-sec><!--Section generated to contain objects referenced in tp:taxon-treatment.--><fig id="F4" position="float" orientation="portrait"><object-id xmlns:xlink="http://www.w3.org/1999/xlink" content-type="doi" xlink:type="simple">10.3897/zookeys.1130.86413.figure4</object-id><object-id xmlns:xlink="http://www.w3.org/1999/xlink" content-type="arpha" xlink:type="simple">A6116F50-A7C9-56E4-AD3F-5D19B8E8D041</object-id><label>Figure 4.</label><caption><p><italic><tp:taxon-name><tp:taxon-name-part taxon-name-part-type="genus" reg="Agapostemon">Agapostemon</tp:taxon-name-part></tp:taxon-name></italic> female metasomas <bold>A</bold> entirely black (<italic><tp:taxon-name><tp:taxon-name-part taxon-name-part-type="genus" reg="Agapostemon">Agapostemon</tp:taxon-name-part><tp:taxon-name-part taxon-name-part-type="species" reg="virescens">virescens</tp:taxon-name-part></tp:taxon-name></italic> pictured) <bold>B</bold> dark brown with amber (<italic><tp:taxon-name><tp:taxon-name-part taxon-name-part-type="genus" reg="Agapostemon">Agapostemon</tp:taxon-name-part><tp:taxon-name-part taxon-name-part-type="species" reg="melliventris">melliventris</tp:taxon-name-part></tp:taxon-name></italic> pictured), note this is a darker specimen <bold>C</bold> metallic green (<italic><tp:taxon-name><tp:taxon-name-part taxon-name-part-type="genus" reg="Agapostemon">Agapostemon</tp:taxon-name-part><tp:taxon-name-part taxon-name-part-type="species" reg="texanus">texanus</tp:taxon-name-part></tp:taxon-name></italic> pictured).</p></caption><graphic xmlns:xlink="http://www.w3.org/1999/xlink" xlink:href="zookeys-1130-103_article-86413__-g004.jpg" position="float" orientation="portrait" xlink:type="simple" id="oo_771313.jpg"><uri content-type="original_file" xlink:type="simple">https://binary.pensoft.net/fig/771313</uri></graphic></fig><fig id="F9" position="float" orientation="portrait"><object-id xmlns:xlink="http://www.w3.org/1999/xlink" content-type="doi" xlink:type="simple">10.3897/zookeys.1130.86413.figure9</object-id><object-id xmlns:xlink="http://www.w3.org/1999/xlink" content-type="arpha" xlink:type="simple">C75F1671-FF02-5CE4-83CD-EA942271153B</object-id><label>Figure 9.</label><caption><p>Male metasomal coloration <bold>A</bold><italic><tp:taxon-name><tp:taxon-name-part taxon-name-part-type="genus" reg="Agapostemon">Agapostemon</tp:taxon-name-part><tp:taxon-name-part taxon-name-part-type="species" reg="melliventris">melliventris</tp:taxon-name-part></tp:taxon-name></italic> with mostly yellow metasoma <bold>B</bold><italic><tp:taxon-name><tp:taxon-name-part taxon-name-part-type="genus" reg="Agapostemon">Agapostemon</tp:taxon-name-part><tp:taxon-name-part taxon-name-part-type="species" reg="texanus">texanus</tp:taxon-name-part></tp:taxon-name></italic> with mostly dark metasoma.</p></caption><graphic xmlns:xlink="http://www.w3.org/1999/xlink" xlink:href="zookeys-1130-103_article-86413__-g009.jpg" position="float" orientation="portrait" xlink:type="simple" id="oo_771318.jpg"><uri content-type="original_file" xlink:type="simple">https://binary.pensoft.net/fig/771318</uri></graphic></fig><fig id="F8" position="float" orientation="portrait"><object-id xmlns:xlink="http://www.w3.org/1999/xlink" content-type="doi" xlink:type="simple">10.3897/zookeys.1130.86413.figure8</object-id><object-id xmlns:xlink="http://www.w3.org/1999/xlink" content-type="arpha" xlink:type="simple">2233C8C5-6123-5B4C-91AB-0015708F5F41</object-id><label>Figure 8.</label><caption><p>Male <italic><tp:taxon-name><tp:taxon-name-part taxon-name-part-type="genus" reg="Agapostemon">Agapostemon</tp:taxon-name-part></tp:taxon-name></italic> hind legs <bold>A</bold><italic><tp:taxon-name><tp:taxon-name-part taxon-name-part-type="genus" reg="Agapostemon">Agapostemon</tp:taxon-name-part><tp:taxon-name-part taxon-name-part-type="species" reg="melliventris">melliventris</tp:taxon-name-part></tp:taxon-name></italic><bold>B</bold><italic><tp:taxon-name><tp:taxon-name-part taxon-name-part-type="genus" reg="Agapostemon">Agapostemon</tp:taxon-name-part><tp:taxon-name-part taxon-name-part-type="species" reg="sericeus">sericeus</tp:taxon-name-part></tp:taxon-name></italic><bold>C</bold><italic><tp:taxon-name><tp:taxon-name-part taxon-name-part-type="genus" reg="Agapostemon">Agapostemon</tp:taxon-name-part><tp:taxon-name-part taxon-name-part-type="species" reg="splendens">splendens</tp:taxon-name-part></tp:taxon-name></italic><bold>D</bold><italic><tp:taxon-name><tp:taxon-name-part taxon-name-part-type="genus" reg="Agapostemon">Agapostemon</tp:taxon-name-part><tp:taxon-name-part taxon-name-part-type="species" reg="texanus">texanus</tp:taxon-name-part></tp:taxon-name></italic><bold>E</bold><italic><tp:taxon-name><tp:taxon-name-part taxon-name-part-type="genus" reg="Agapostemon">Agapostemon</tp:taxon-name-part><tp:taxon-name-part taxon-name-part-type="species" reg="virescens">virescens</tp:taxon-name-part></tp:taxon-name></italic>. Scale bar 1 mm, all images at the same scale.</p></caption><graphic xmlns:xlink="http://www.w3.org/1999/xlink" xlink:href="zookeys-1130-103_article-86413__-g008.jpg" position="float" orientation="portrait" xlink:type="simple" id="oo_771317.jpg"><uri content-type="original_file" xlink:type="simple">https://binary.pensoft.net/fig/771317</uri></graphic></fig></tp:treatment-sec><ref-list><ref id="B44"><mixed-citation xmlns:xlink="http://www.w3.org/1999/xlink" xlink:type="simple"><person-group><name name-style="western"><surname>Roberts</surname><given-names>RB</given-names></name></person-group> (<year>1972</year>) <article-title>Revision of the bee genus <italic><tp:taxon-name><tp:taxon-name-part taxon-name-part-type="genus">Agapostemon</tp:taxon-name-part></tp:taxon-name></italic> (<tp:taxon-name><tp:taxon-name-part taxon-name-part-type="order">Hymenoptera</tp:taxon-name-part></tp:taxon-name>: <tp:taxon-name><tp:taxon-name-part taxon-name-part-type="family">Halictidae</tp:taxon-name-part></tp:taxon-name>).</article-title><source>The University of Kansas Science Bulletin</source><volume>49</volume>: <fpage>437</fpage>–<lpage>590</lpage>.</mixed-citation></ref></ref-list></tp:taxon-treatment>
