# Supplementary material for: ﻿A review of the Augochloropsis (Hymenoptera, Halictidae) and keys to the shiny green Halictinae of the midwestern United States
Source: Zookeys. 2022 Nov 18;1130:103–52. doi: 10.3897/zookeys.1130.86413 (PMC9836709; doi:10.3897/zookeys.1130.86413)
Supplement: XML Treatment for Agapostemon (Agapostemon) sericeus [file zookeys.1130.86413-treatment4.xml]

<!DOCTYPE tp:taxon-treatment
  PUBLIC "-//TaxonX//DTD Taxonomic Treatment Publishing DTD v0 20100105//EN" "tax-treatment-NSO.dtd">
<tp:taxon-treatment xmlns:tp="http://www.plazi.org/taxpub"><tp:treatment-meta><kwd-group><label>Taxon classification</label><kwd>
                <named-content content-type="kingdom">Animalia</named-content>
              </kwd><kwd>
                <named-content content-type="order">Hymenoptera</named-content>
              </kwd><kwd>
                <named-content content-type="family">Halictidae</named-content>
              </kwd></kwd-group><mixed-citation publication-type="journal"><person-group><name><surname>Portman</surname><given-names>Zachary M.</given-names></name><name><surname>Arduser</surname><given-names>Mike</given-names></name><name><surname>Lane</surname><given-names>Ian G.</given-names></name><name><surname>Cariveau</surname><given-names>Daniel P.</given-names></name></person-group><article-title>﻿A review of the <italic><tp:taxon-name><tp:taxon-name-part taxon-name-part-type="genus" reg="Augochloropsis">Augochloropsis</tp:taxon-name-part></tp:taxon-name></italic> (<tp:taxon-name><tp:taxon-name-part taxon-name-part-type="order">Hymenoptera</tp:taxon-name-part></tp:taxon-name>, <tp:taxon-name><tp:taxon-name-part taxon-name-part-type="family">Halictidae</tp:taxon-name-part></tp:taxon-name>) and keys to the shiny green <tp:taxon-name><tp:taxon-name-part taxon-name-part-type="subfamily">Halictinae</tp:taxon-name-part></tp:taxon-name> of the midwestern United States</article-title><source>Zookeys</source><day>18</day><month>11</month><year>2022</year><volume>1130</volume><fpage>103</fpage><lpage>152</lpage><pub-id pub-id-type="doi">10.3897/zookeys.1130.86413</pub-id></mixed-citation></tp:treatment-meta><tp:nomenclature><label>﻿</label><tp:taxon-name><object-id xmlns:xlink="http://www.w3.org/1999/xlink" content-type="arpha" xlink:type="simple">F638DA21-69D3-5C5F-B8A3-860D7F7E3F27</object-id><tp:taxon-name-part taxon-name-part-type="genus" reg="Agapostemon">Agapostemon</tp:taxon-name-part> (<tp:taxon-name-part taxon-name-part-type="subgenus" reg="Agapostemon">Agapostemon</tp:taxon-name-part>) <tp:taxon-name-part taxon-name-part-type="species" reg="sericeus">sericeus</tp:taxon-name-part></tp:taxon-name><tp:taxon-authority>(Forster)</tp:taxon-authority></tp:nomenclature><tp:treatment-sec sec-type="diagnosis" id="SECID0EHMBG"><title>Diagnosis.</title><p>The female of <italic><tp:taxon-name><tp:taxon-name-part taxon-name-part-type="genus" reg="Agapostemon">Agapostemon</tp:taxon-name-part><tp:taxon-name-part taxon-name-part-type="species" reg="sericeus">sericeus</tp:taxon-name-part></tp:taxon-name></italic> can be recognized by the combination of the metallic green metasoma (as in Fig. <xref ref-type="fig" rid="F4">4C</xref>) and the reticulate sculpturing of the scutum (Figs <xref ref-type="fig" rid="F5">5B</xref>, <xref ref-type="fig" rid="F6">6A</xref>). It is most similar to <italic><tp:taxon-name><tp:taxon-name-part taxon-name-part-type="genus" reg="Agapostemon">Agapostemon</tp:taxon-name-part><tp:taxon-name-part taxon-name-part-type="species" reg="splendens">splendens</tp:taxon-name-part></tp:taxon-name></italic>, but <italic><tp:taxon-name><tp:taxon-name-part taxon-name-part-type="genus" reg="Agapostemon">Agapostemon</tp:taxon-name-part><tp:taxon-name-part taxon-name-part-type="species" reg="splendens">splendens</tp:taxon-name-part></tp:taxon-name></italic> has the scutum more punctured (Fig. <xref ref-type="fig" rid="F6">6B</xref>) rather than reticulate, and <italic><tp:taxon-name><tp:taxon-name-part taxon-name-part-type="genus" reg="Agapostemon">Agapostemon</tp:taxon-name-part><tp:taxon-name-part taxon-name-part-type="species" reg="sericeus">sericeus</tp:taxon-name-part></tp:taxon-name></italic> can be further distinguished by its sharply angled dorsolateral ridge of the pronotum (Fig. <xref ref-type="fig" rid="F5">5B</xref>) and by having the ventral pleural tubercle flush with the plate (Fig. <xref ref-type="fig" rid="F6">6C</xref>).</p><p>Male <italic><tp:taxon-name><tp:taxon-name-part taxon-name-part-type="genus" reg="Agapostemon">Agapostemon</tp:taxon-name-part><tp:taxon-name-part taxon-name-part-type="species" reg="sericeus">sericeus</tp:taxon-name-part></tp:taxon-name></italic> have S3 and S4 with a low transverse swelling and generally have distinct yellow marks on the apical sterna (Fig. <xref ref-type="fig" rid="F7">7C</xref>). They are most similar to males of <italic><tp:taxon-name><tp:taxon-name-part taxon-name-part-type="genus" reg="Agapostemon">Agapostemon</tp:taxon-name-part><tp:taxon-name-part taxon-name-part-type="species" reg="texanus">texanus</tp:taxon-name-part></tp:taxon-name></italic> but can be distinguished by the relative lengths of F1 and F2: in <italic><tp:taxon-name><tp:taxon-name-part taxon-name-part-type="genus" reg="Agapostemon">Agapostemon</tp:taxon-name-part><tp:taxon-name-part taxon-name-part-type="species" reg="sericeus">sericeus</tp:taxon-name-part></tp:taxon-name></italic> F1 is slightly more than half the length of F2, whereas in <italic><tp:taxon-name><tp:taxon-name-part taxon-name-part-type="genus" reg="Agapostemon">Agapostemon</tp:taxon-name-part><tp:taxon-name-part taxon-name-part-type="species" reg="texanus">texanus</tp:taxon-name-part></tp:taxon-name></italic> F1 is about three-fourths the length of F2 (Fig. <xref ref-type="fig" rid="F10">10</xref>). They can also be separated by the genitalia (see <xref ref-type="bibr" rid="B44">Roberts 1972</xref>).</p></tp:treatment-sec><tp:treatment-sec sec-type="remarks" id="SECID0ELQBG"><title>Remarks.</title><p><italic><tp:taxon-name><tp:taxon-name-part taxon-name-part-type="genus" reg="Agapostemon">Agapostemon</tp:taxon-name-part><tp:taxon-name-part taxon-name-part-type="species" reg="sericeus">sericeus</tp:taxon-name-part></tp:taxon-name></italic> was previously known as <italic><tp:taxon-name><tp:taxon-name-part taxon-name-part-type="genus" reg="Agapostemon">Agapostemon</tp:taxon-name-part><tp:taxon-name-part taxon-name-part-type="species" reg="radiatus">radiatus</tp:taxon-name-part></tp:taxon-name></italic> (Say) (e.g., <xref ref-type="bibr" rid="B31">Mitchell 1960</xref>; <xref ref-type="bibr" rid="B44">Roberts 1972</xref>) but was synonymized by <xref ref-type="bibr" rid="B13">Day and Fitton (1977)</xref>.</p><p>Females of <italic><tp:taxon-name><tp:taxon-name-part taxon-name-part-type="genus" reg="Agapostemon">Agapostemon</tp:taxon-name-part><tp:taxon-name-part taxon-name-part-type="species" reg="femoratus">femoratus</tp:taxon-name-part></tp:taxon-name></italic> Crawford, primarily a western species not recorded east of New Mexico, Colorado and Wyoming by <xref ref-type="bibr" rid="B44">Roberts (1972)</xref>, are essentially identical to females of <italic><tp:taxon-name><tp:taxon-name-part taxon-name-part-type="genus" reg="Agapostemon">Agapostemon</tp:taxon-name-part><tp:taxon-name-part taxon-name-part-type="species" reg="sericeus">sericeus</tp:taxon-name-part></tp:taxon-name></italic>, though the males are quite distinct, possessing a grossly enlarged hind femur, its width and length equal or nearly so. The key in <xref ref-type="bibr" rid="B44">Roberts (1972)</xref> indicates the scutum of female <italic><tp:taxon-name><tp:taxon-name-part taxon-name-part-type="genus" reg="Agapostemon">Agapostemon</tp:taxon-name-part><tp:taxon-name-part taxon-name-part-type="species" reg="sericeus">sericeus</tp:taxon-name-part></tp:taxon-name></italic> is more distinctly punctate than <italic><tp:taxon-name><tp:taxon-name-part taxon-name-part-type="genus" reg="Agapostemon">Agapostemon</tp:taxon-name-part><tp:taxon-name-part taxon-name-part-type="species" reg="femoratus">femoratus</tp:taxon-name-part></tp:taxon-name></italic>, but we do not consider this a reliable separating character. Curiously, there are several Missouri records of <italic><tp:taxon-name><tp:taxon-name-part taxon-name-part-type="genus" reg="Agapostemon">Agapostemon</tp:taxon-name-part><tp:taxon-name-part taxon-name-part-type="species" reg="femoratus">femoratus</tp:taxon-name-part></tp:taxon-name></italic> from the 1960s identified by Roberts in separate online databases, (<ext-link xmlns:xlink="http://www.w3.org/1999/xlink" xlink:type="simple" ext-link-type="uri" xlink:href="http://discoverlife.org">discoverlife.org</ext-link>, <xref ref-type="bibr" rid="B2">Ascher and Pickering 2022</xref>), but these were not included in his 1972 revision. We have not seen these specimens, but assume they represent mis-determined females of <italic><tp:taxon-name><tp:taxon-name-part taxon-name-part-type="genus" reg="Agapostemon">Agapostemon</tp:taxon-name-part><tp:taxon-name-part taxon-name-part-type="species" reg="sericeus">sericeus</tp:taxon-name-part></tp:taxon-name></italic>, not <italic><tp:taxon-name><tp:taxon-name-part taxon-name-part-type="genus" reg="Agapostemon">Agapostemon</tp:taxon-name-part><tp:taxon-name-part taxon-name-part-type="species" reg="femoratus">femoratus</tp:taxon-name-part></tp:taxon-name></italic>.</p></tp:treatment-sec><tp:treatment-sec><!--Section generated to contain objects referenced in tp:taxon-treatment.--><fig id="F4" position="float" orientation="portrait"><object-id xmlns:xlink="http://www.w3.org/1999/xlink" content-type="doi" xlink:type="simple">10.3897/zookeys.1130.86413.figure4</object-id><object-id xmlns:xlink="http://www.w3.org/1999/xlink" content-type="arpha" xlink:type="simple">A6116F50-A7C9-56E4-AD3F-5D19B8E8D041</object-id><label>Figure 4.</label><caption><p><italic><tp:taxon-name><tp:taxon-name-part taxon-name-part-type="genus" reg="Agapostemon">Agapostemon</tp:taxon-name-part></tp:taxon-name></italic> female metasomas <bold>A</bold> entirely black (<italic><tp:taxon-name><tp:taxon-name-part taxon-name-part-type="genus" reg="Agapostemon">Agapostemon</tp:taxon-name-part><tp:taxon-name-part taxon-name-part-type="species" reg="virescens">virescens</tp:taxon-name-part></tp:taxon-name></italic> pictured) <bold>B</bold> dark brown with amber (<italic><tp:taxon-name><tp:taxon-name-part taxon-name-part-type="genus" reg="Agapostemon">Agapostemon</tp:taxon-name-part><tp:taxon-name-part taxon-name-part-type="species" reg="melliventris">melliventris</tp:taxon-name-part></tp:taxon-name></italic> pictured), note this is a darker specimen <bold>C</bold> metallic green (<italic><tp:taxon-name><tp:taxon-name-part taxon-name-part-type="genus" reg="Agapostemon">Agapostemon</tp:taxon-name-part><tp:taxon-name-part taxon-name-part-type="species" reg="texanus">texanus</tp:taxon-name-part></tp:taxon-name></italic> pictured).</p></caption><graphic xmlns:xlink="http://www.w3.org/1999/xlink" xlink:href="zookeys-1130-103_article-86413__-g004.jpg" position="float" orientation="portrait" xlink:type="simple" id="oo_771313.jpg"><uri content-type="original_file" xlink:type="simple">https://binary.pensoft.net/fig/771313</uri></graphic></fig><fig id="F5" position="float" orientation="portrait"><object-id xmlns:xlink="http://www.w3.org/1999/xlink" content-type="doi" xlink:type="simple">10.3897/zookeys.1130.86413.figure5</object-id><object-id xmlns:xlink="http://www.w3.org/1999/xlink" content-type="arpha" xlink:type="simple">4CCFE75C-B402-52F5-8F88-620EB8850B39</object-id><label>Figure 5.</label><caption><p><italic><tp:taxon-name><tp:taxon-name-part taxon-name-part-type="genus" reg="Agapostemon">Agapostemon</tp:taxon-name-part></tp:taxon-name></italic> female pronotal collar and scutum <bold>A</bold><italic><tp:taxon-name><tp:taxon-name-part taxon-name-part-type="genus" reg="Agapostemon">Agapostemon</tp:taxon-name-part><tp:taxon-name-part taxon-name-part-type="species" reg="texanus">texanus</tp:taxon-name-part></tp:taxon-name></italic> doubly punctate <bold>B</bold><italic><tp:taxon-name><tp:taxon-name-part taxon-name-part-type="genus" reg="Agapostemon">Agapostemon</tp:taxon-name-part><tp:taxon-name-part taxon-name-part-type="species" reg="sericeus">sericeus</tp:taxon-name-part></tp:taxon-name></italic> rugosopunctate with sharp pronotal angle outlined in red <bold>C</bold><italic><tp:taxon-name><tp:taxon-name-part taxon-name-part-type="genus" reg="Agapostemon">Agapostemon</tp:taxon-name-part><tp:taxon-name-part taxon-name-part-type="species" reg="splendens">splendens</tp:taxon-name-part></tp:taxon-name></italic> densely punctate with obtuse pronotal angle outlined in red.</p></caption><graphic xmlns:xlink="http://www.w3.org/1999/xlink" xlink:href="zookeys-1130-103_article-86413__-g005.jpg" position="float" orientation="portrait" xlink:type="simple" id="oo_771314.jpg"><uri content-type="original_file" xlink:type="simple">https://binary.pensoft.net/fig/771314</uri></graphic></fig><fig id="F6" position="float" orientation="portrait"><object-id xmlns:xlink="http://www.w3.org/1999/xlink" content-type="doi" xlink:type="simple">10.3897/zookeys.1130.86413.figure6</object-id><object-id xmlns:xlink="http://www.w3.org/1999/xlink" content-type="arpha" xlink:type="simple">690F5D24-C797-52A8-9056-DBA4AF9BBA1E</object-id><label>Figure 6.</label><caption><p><italic><tp:taxon-name><tp:taxon-name-part taxon-name-part-type="genus" reg="Agapostemon">Agapostemon</tp:taxon-name-part></tp:taxon-name></italic> thorax characters (anterior of bee to left, “mc” refers to the base of the middle coxa) <bold>A</bold><italic><tp:taxon-name><tp:taxon-name-part taxon-name-part-type="genus" reg="Agapostemon">Agapostemon</tp:taxon-name-part><tp:taxon-name-part taxon-name-part-type="species" reg="sericeus">sericeus</tp:taxon-name-part></tp:taxon-name></italic> close-up of rugosopunctate scutum <bold>B</bold><italic><tp:taxon-name><tp:taxon-name-part taxon-name-part-type="genus" reg="Agapostemon">Agapostemon</tp:taxon-name-part><tp:taxon-name-part taxon-name-part-type="species" reg="splendens">splendens</tp:taxon-name-part></tp:taxon-name></italic> close-up of densely punctate scutum <bold>C</bold><italic><tp:taxon-name><tp:taxon-name-part taxon-name-part-type="genus" reg="Agapostemon">Agapostemon</tp:taxon-name-part><tp:taxon-name-part taxon-name-part-type="species" reg="sericeus">sericeus</tp:taxon-name-part></tp:taxon-name></italic> with ventral pleural tubercle flush with rest of plate <bold>D</bold><italic><tp:taxon-name><tp:taxon-name-part taxon-name-part-type="genus" reg="Agapostemon">Agapostemon</tp:taxon-name-part><tp:taxon-name-part taxon-name-part-type="species" reg="splendens">splendens</tp:taxon-name-part></tp:taxon-name></italic> with ventral pleural tubercle slightly upraised. Yellow arrows indicate the ventral pleural tubercle.</p></caption><graphic xmlns:xlink="http://www.w3.org/1999/xlink" xlink:href="zookeys-1130-103_article-86413__-g006.jpg" position="float" orientation="portrait" xlink:type="simple" id="oo_771315.jpg"><uri content-type="original_file" xlink:type="simple">https://binary.pensoft.net/fig/771315</uri></graphic></fig><fig id="F7" position="float" orientation="portrait"><object-id xmlns:xlink="http://www.w3.org/1999/xlink" content-type="doi" xlink:type="simple">10.3897/zookeys.1130.86413.figure7</object-id><object-id xmlns:xlink="http://www.w3.org/1999/xlink" content-type="arpha" xlink:type="simple">80104410-2090-5C2F-8E8D-6E0058A16858</object-id><label>Figure 7.</label><caption><p><bold>A</bold><italic><tp:taxon-name><tp:taxon-name-part taxon-name-part-type="genus" reg="Agapostemon">Agapostemon</tp:taxon-name-part><tp:taxon-name-part taxon-name-part-type="species" reg="virescens">virescens</tp:taxon-name-part></tp:taxon-name></italic> metasomal sterna with unmodified S3 and S4 <bold>B</bold><italic><tp:taxon-name><tp:taxon-name-part taxon-name-part-type="genus" reg="Agapostemon">Agapostemon</tp:taxon-name-part><tp:taxon-name-part taxon-name-part-type="species" reg="texanus">texanus</tp:taxon-name-part></tp:taxon-name></italic> metasomal sterna with swelling on S4 (and S3 to a lesser extent) <bold>C</bold><italic><tp:taxon-name><tp:taxon-name-part taxon-name-part-type="genus" reg="Agapostemon">Agapostemon</tp:taxon-name-part><tp:taxon-name-part taxon-name-part-type="species" reg="sericeus">sericeus</tp:taxon-name-part></tp:taxon-name></italic> modified S3 and S4 <bold>D</bold><italic><tp:taxon-name><tp:taxon-name-part taxon-name-part-type="genus" reg="Agapostemon">Agapostemon</tp:taxon-name-part><tp:taxon-name-part taxon-name-part-type="species" reg="texanus">texanus</tp:taxon-name-part></tp:taxon-name></italic> modified S3 and S4.</p></caption><graphic xmlns:xlink="http://www.w3.org/1999/xlink" xlink:href="zookeys-1130-103_article-86413__-g007.jpg" position="float" orientation="portrait" xlink:type="simple" id="oo_771316.jpg"><uri content-type="original_file" xlink:type="simple">https://binary.pensoft.net/fig/771316</uri></graphic></fig><fig id="F10" position="float" orientation="portrait"><object-id xmlns:xlink="http://www.w3.org/1999/xlink" content-type="doi" xlink:type="simple">10.3897/zookeys.1130.86413.figure10</object-id><object-id xmlns:xlink="http://www.w3.org/1999/xlink" content-type="arpha" xlink:type="simple">F6D0E4E6-9559-50CB-B73B-0F33D8BD77A5</object-id><label>Figure 10.</label><caption><p>Male antennae with segments highlighted with bars to help illustrate their relative lengths <bold>A</bold><italic><tp:taxon-name><tp:taxon-name-part taxon-name-part-type="genus" reg="Agapostemon">Agapostemon</tp:taxon-name-part><tp:taxon-name-part taxon-name-part-type="species" reg="sericeus">sericeus</tp:taxon-name-part></tp:taxon-name></italic><bold>B</bold><italic><tp:taxon-name><tp:taxon-name-part taxon-name-part-type="genus" reg="Agapostemon">Agapostemon</tp:taxon-name-part><tp:taxon-name-part taxon-name-part-type="species" reg="texanus">texanus</tp:taxon-name-part></tp:taxon-name></italic>. Scale bars: 500 µm, both images at same scale.</p></caption><graphic xmlns:xlink="http://www.w3.org/1999/xlink" xlink:href="zookeys-1130-103_article-86413__-g010.jpg" position="float" orientation="portrait" xlink:type="simple" id="oo_771319.jpg"><uri content-type="original_file" xlink:type="simple">https://binary.pensoft.net/fig/771319</uri></graphic></fig></tp:treatment-sec><ref-list><ref id="B44"><mixed-citation xmlns:xlink="http://www.w3.org/1999/xlink" xlink:type="simple"><person-group><name name-style="western"><surname>Roberts</surname><given-names>RB</given-names></name></person-group> (<year>1972</year>) <article-title>Revision of the bee genus <italic><tp:taxon-name><tp:taxon-name-part taxon-name-part-type="genus">Agapostemon</tp:taxon-name-part></tp:taxon-name></italic> (<tp:taxon-name><tp:taxon-name-part taxon-name-part-type="order">Hymenoptera</tp:taxon-name-part></tp:taxon-name>: <tp:taxon-name><tp:taxon-name-part taxon-name-part-type="family">Halictidae</tp:taxon-name-part></tp:taxon-name>).</article-title><source>The University of Kansas Science Bulletin</source><volume>49</volume>: <fpage>437</fpage>–<lpage>590</lpage>.</mixed-citation></ref><ref id="B31"><mixed-citation xmlns:xlink="http://www.w3.org/1999/xlink" xlink:type="simple"><person-group><name name-style="western"><surname>Mitchell</surname><given-names>TB</given-names></name></person-group> (<year>1960</year>) Bees of the Eastern United States. Volume 1. North Carolina Experiment Station Technical Bulletin, 538 pp.</mixed-citation></ref><ref id="B13"><mixed-citation xmlns:xlink="http://www.w3.org/1999/xlink" xlink:type="simple"><person-group><name name-style="western"><surname>Day</surname><given-names>MC</given-names></name><name name-style="western"><surname>Fitton</surname><given-names>MG</given-names></name></person-group> (<year>1977</year>) <article-title>Discovery in the Linnaean collection of type‐material of insects described by Johann Reinhold Forster, with notes on the <tp:taxon-name><tp:taxon-name-part taxon-name-part-type="order">Hymenoptera</tp:taxon-name-part></tp:taxon-name>.</article-title><source>Biological Journal of the Linnean Society</source><volume>9</volume>(<issue>1</issue>): <fpage>31</fpage>–<lpage>43</lpage>. <ext-link xlink:type="simple" ext-link-type="doi" xlink:href="10.1111/j.1095-8312.1977.tb00257.x">https://doi.org/10.1111/j.1095-8312.1977.tb00257.x</ext-link></mixed-citation></ref><ref id="B2"><mixed-citation xmlns:xlink="http://www.w3.org/1999/xlink" xlink:type="simple"><person-group><name name-style="western"><surname>Ascher</surname><given-names>JS</given-names></name><name name-style="western"><surname>Pickering</surname><given-names>J</given-names></name></person-group> (<year>2022</year>) Discover Life bee species guide and world checklist (<tp:taxon-name><tp:taxon-name-part taxon-name-part-type="order">Hymenoptera</tp:taxon-name-part></tp:taxon-name>: <tp:taxon-name><tp:taxon-name-part taxon-name-part-type="superfamily">Apoidea</tp:taxon-name-part></tp:taxon-name>: <tp:taxon-name><tp:taxon-name-part taxon-name-part-type="clade">Anthophila</tp:taxon-name-part></tp:taxon-name>). [Draft 56, 21 Aug 2022] <ext-link xlink:type="simple" ext-link-type="uri" xlink:href="http://www.discoverlife.org/mp/20q?guide=Apoidea_species">http://www.discoverlife.org/mp/20q?guide=Apoidea_species</ext-link> [accessed Aug 2022]</mixed-citation></ref></ref-list></tp:taxon-treatment>
