# Supplementary material for: ﻿A review of the Augochloropsis (Hymenoptera, Halictidae) and keys to the shiny green Halictinae of the midwestern United States
Source: Zookeys. 2022 Nov 18;1130:103–52. doi: 10.3897/zookeys.1130.86413 (PMC9836709; doi:10.3897/zookeys.1130.86413)
Supplement: XML Treatment for Agapostemon (Agapostemon) texanus [file zookeys.1130.86413-treatment6.xml]

<!DOCTYPE tp:taxon-treatment
  PUBLIC "-//TaxonX//DTD Taxonomic Treatment Publishing DTD v0 20100105//EN" "tax-treatment-NSO.dtd">
<tp:taxon-treatment xmlns:tp="http://www.plazi.org/taxpub"><tp:treatment-meta><kwd-group><label>Taxon classification</label><kwd>
                <named-content content-type="kingdom">Animalia</named-content>
              </kwd><kwd>
                <named-content content-type="order">Hymenoptera</named-content>
              </kwd><kwd>
                <named-content content-type="family">Halictidae</named-content>
              </kwd></kwd-group><mixed-citation publication-type="journal"><person-group><name><surname>Portman</surname><given-names>Zachary M.</given-names></name><name><surname>Arduser</surname><given-names>Mike</given-names></name><name><surname>Lane</surname><given-names>Ian G.</given-names></name><name><surname>Cariveau</surname><given-names>Daniel P.</given-names></name></person-group><article-title>﻿A review of the <italic><tp:taxon-name><tp:taxon-name-part taxon-name-part-type="genus" reg="Augochloropsis">Augochloropsis</tp:taxon-name-part></tp:taxon-name></italic> (<tp:taxon-name><tp:taxon-name-part taxon-name-part-type="order">Hymenoptera</tp:taxon-name-part></tp:taxon-name>, <tp:taxon-name><tp:taxon-name-part taxon-name-part-type="family">Halictidae</tp:taxon-name-part></tp:taxon-name>) and keys to the shiny green <tp:taxon-name><tp:taxon-name-part taxon-name-part-type="subfamily">Halictinae</tp:taxon-name-part></tp:taxon-name> of the midwestern United States</article-title><source>Zookeys</source><day>18</day><month>11</month><year>2022</year><volume>1130</volume><fpage>103</fpage><lpage>152</lpage><pub-id pub-id-type="doi">10.3897/zookeys.1130.86413</pub-id></mixed-citation></tp:treatment-meta><tp:nomenclature><label>﻿</label><tp:taxon-name><object-id xmlns:xlink="http://www.w3.org/1999/xlink" content-type="arpha" xlink:type="simple">A6E0798F-9871-5171-A7DD-0B938367373F</object-id><tp:taxon-name-part taxon-name-part-type="genus" reg="Agapostemon">Agapostemon</tp:taxon-name-part> (<tp:taxon-name-part taxon-name-part-type="subgenus" reg="Agapostemon">Agapostemon</tp:taxon-name-part>) <tp:taxon-name-part taxon-name-part-type="species" reg="texanus">texanus</tp:taxon-name-part></tp:taxon-name><tp:taxon-authority>Cresson</tp:taxon-authority></tp:nomenclature><tp:treatment-sec sec-type="diagnosis" id="SECID0EY3BG"><title>Diagnosis.</title><p>The females of <italic><tp:taxon-name><tp:taxon-name-part taxon-name-part-type="genus" reg="Agapostemon">Agapostemon</tp:taxon-name-part><tp:taxon-name-part taxon-name-part-type="species" reg="texanus">texanus</tp:taxon-name-part></tp:taxon-name></italic> have the metasoma metallic green (Fig. <xref ref-type="fig" rid="F4">4C</xref>) and can be recognized by the “double-punctured” scutum, which has a combination of intermixed large and small punctures (Fig. <xref ref-type="fig" rid="F5">5A</xref>). Females cannot be reliably distinguished from <italic><tp:taxon-name><tp:taxon-name-part taxon-name-part-type="genus" reg="Agapostemon">Agapostemon</tp:taxon-name-part><tp:taxon-name-part taxon-name-part-type="species" reg="angelicus">angelicus</tp:taxon-name-part></tp:taxon-name></italic>, so they should be separated based on range or DNA barcodes (see remarks for <italic><tp:taxon-name><tp:taxon-name-part taxon-name-part-type="genus" reg="Agapostemon">Agapostemon</tp:taxon-name-part><tp:taxon-name-part taxon-name-part-type="species" reg="angelicus">angelicus</tp:taxon-name-part></tp:taxon-name></italic> above).</p><p>Male <italic><tp:taxon-name><tp:taxon-name-part taxon-name-part-type="genus" reg="Agapostemon">Agapostemon</tp:taxon-name-part><tp:taxon-name-part taxon-name-part-type="species" reg="texanus">texanus</tp:taxon-name-part></tp:taxon-name></italic> have S3 and S4 with a low transverse swelling and generally have distinct yellow marks on the apical sterna (Fig. <xref ref-type="fig" rid="F7">7B, D</xref>). They are extremely similar to <italic><tp:taxon-name><tp:taxon-name-part taxon-name-part-type="genus" reg="Agapostemon">Agapostemon</tp:taxon-name-part><tp:taxon-name-part taxon-name-part-type="species" reg="angelicus">angelicus</tp:taxon-name-part></tp:taxon-name></italic>, but <italic><tp:taxon-name><tp:taxon-name-part taxon-name-part-type="genus" reg="Agapostemon">Agapostemon</tp:taxon-name-part><tp:taxon-name-part taxon-name-part-type="species" reg="texanus">texanus</tp:taxon-name-part></tp:taxon-name></italic> have the hind tibia with black stripes on the front and back (Fig. <xref ref-type="fig" rid="F8">8D</xref>), whereas <italic><tp:taxon-name><tp:taxon-name-part taxon-name-part-type="genus" reg="Agapostemon">Agapostemon</tp:taxon-name-part><tp:taxon-name-part taxon-name-part-type="species" reg="angelicus">angelicus</tp:taxon-name-part></tp:taxon-name></italic> has the hind tibia yellow anteriorly (Fig. <xref ref-type="fig" rid="F11">11</xref>). In addition, the two species can be separated based on the genitalia characters given in the key (Fig. <xref ref-type="fig" rid="F12">12</xref>), and at least in the midwestern US, the range of the two species largely does not overlap.</p><p>Male <italic><tp:taxon-name><tp:taxon-name-part taxon-name-part-type="genus" reg="Agapostemon">Agapostemon</tp:taxon-name-part><tp:taxon-name-part taxon-name-part-type="species" reg="texanus">texanus</tp:taxon-name-part></tp:taxon-name></italic> are also similar to (and frequently misidentified as) <italic><tp:taxon-name><tp:taxon-name-part taxon-name-part-type="genus" reg="Agapostemon">Agapostemon</tp:taxon-name-part><tp:taxon-name-part taxon-name-part-type="species" reg="sericeus">sericeus</tp:taxon-name-part></tp:taxon-name></italic> but can be distinguished based on the relative lengths of F1 and F2: <italic><tp:taxon-name><tp:taxon-name-part taxon-name-part-type="genus" reg="Agapostemon">Agapostemon</tp:taxon-name-part><tp:taxon-name-part taxon-name-part-type="species" reg="texanus">texanus</tp:taxon-name-part></tp:taxon-name></italic> has F1 about three-fourths the length of F2 (Fig. <xref ref-type="fig" rid="F10">10A</xref>), whereas <italic><tp:taxon-name><tp:taxon-name-part taxon-name-part-type="genus" reg="Agapostemon">Agapostemon</tp:taxon-name-part><tp:taxon-name-part taxon-name-part-type="species" reg="sericeus">sericeus</tp:taxon-name-part></tp:taxon-name></italic> has F1 slightly more than half the length of F2 (Fig. <xref ref-type="fig" rid="F10">10B</xref>).</p></tp:treatment-sec><tp:treatment-sec sec-type="remarks" id="SECID0E3BAI"><title>Remarks.</title><p><italic><tp:taxon-name><tp:taxon-name-part taxon-name-part-type="genus" reg="Agapostemon">Agapostemon</tp:taxon-name-part><tp:taxon-name-part taxon-name-part-type="species" reg="texanus">texanus</tp:taxon-name-part></tp:taxon-name></italic> and <italic><tp:taxon-name><tp:taxon-name-part taxon-name-part-type="genus" reg="Agapostemon">Agapostemon</tp:taxon-name-part><tp:taxon-name-part taxon-name-part-type="species" reg="angelicus">angelicus</tp:taxon-name-part></tp:taxon-name></italic> largely do not overlap in range in the midwestern region, though <xref ref-type="bibr" rid="B44">Roberts (1972)</xref> reports <italic><tp:taxon-name><tp:taxon-name-part taxon-name-part-type="genus" reg="Agapostemon">Agapostemon</tp:taxon-name-part><tp:taxon-name-part taxon-name-part-type="species" reg="angelicus">angelicus</tp:taxon-name-part></tp:taxon-name></italic> from Iowa and eastern Kansas (see remarks under <italic><tp:taxon-name><tp:taxon-name-part taxon-name-part-type="genus" reg="Agapostemon">Agapostemon</tp:taxon-name-part><tp:taxon-name-part taxon-name-part-type="species" reg="angelicus">angelicus</tp:taxon-name-part></tp:taxon-name></italic>, above).</p></tp:treatment-sec><tp:treatment-sec><!--Section generated to contain objects referenced in tp:taxon-treatment.--><fig id="F4" position="float" orientation="portrait"><object-id xmlns:xlink="http://www.w3.org/1999/xlink" content-type="doi" xlink:type="simple">10.3897/zookeys.1130.86413.figure4</object-id><object-id xmlns:xlink="http://www.w3.org/1999/xlink" content-type="arpha" xlink:type="simple">A6116F50-A7C9-56E4-AD3F-5D19B8E8D041</object-id><label>Figure 4.</label><caption><p><italic><tp:taxon-name><tp:taxon-name-part taxon-name-part-type="genus" reg="Agapostemon">Agapostemon</tp:taxon-name-part></tp:taxon-name></italic> female metasomas <bold>A</bold> entirely black (<italic><tp:taxon-name><tp:taxon-name-part taxon-name-part-type="genus" reg="Agapostemon">Agapostemon</tp:taxon-name-part><tp:taxon-name-part taxon-name-part-type="species" reg="virescens">virescens</tp:taxon-name-part></tp:taxon-name></italic> pictured) <bold>B</bold> dark brown with amber (<italic><tp:taxon-name><tp:taxon-name-part taxon-name-part-type="genus" reg="Agapostemon">Agapostemon</tp:taxon-name-part><tp:taxon-name-part taxon-name-part-type="species" reg="melliventris">melliventris</tp:taxon-name-part></tp:taxon-name></italic> pictured), note this is a darker specimen <bold>C</bold> metallic green (<italic><tp:taxon-name><tp:taxon-name-part taxon-name-part-type="genus" reg="Agapostemon">Agapostemon</tp:taxon-name-part><tp:taxon-name-part taxon-name-part-type="species" reg="texanus">texanus</tp:taxon-name-part></tp:taxon-name></italic> pictured).</p></caption><graphic xmlns:xlink="http://www.w3.org/1999/xlink" xlink:href="zookeys-1130-103_article-86413__-g004.jpg" position="float" orientation="portrait" xlink:type="simple" id="oo_771313.jpg"><uri content-type="original_file" xlink:type="simple">https://binary.pensoft.net/fig/771313</uri></graphic></fig><fig id="F5" position="float" orientation="portrait"><object-id xmlns:xlink="http://www.w3.org/1999/xlink" content-type="doi" xlink:type="simple">10.3897/zookeys.1130.86413.figure5</object-id><object-id xmlns:xlink="http://www.w3.org/1999/xlink" content-type="arpha" xlink:type="simple">4CCFE75C-B402-52F5-8F88-620EB8850B39</object-id><label>Figure 5.</label><caption><p><italic><tp:taxon-name><tp:taxon-name-part taxon-name-part-type="genus" reg="Agapostemon">Agapostemon</tp:taxon-name-part></tp:taxon-name></italic> female pronotal collar and scutum <bold>A</bold><italic><tp:taxon-name><tp:taxon-name-part taxon-name-part-type="genus" reg="Agapostemon">Agapostemon</tp:taxon-name-part><tp:taxon-name-part taxon-name-part-type="species" reg="texanus">texanus</tp:taxon-name-part></tp:taxon-name></italic> doubly punctate <bold>B</bold><italic><tp:taxon-name><tp:taxon-name-part taxon-name-part-type="genus" reg="Agapostemon">Agapostemon</tp:taxon-name-part><tp:taxon-name-part taxon-name-part-type="species" reg="sericeus">sericeus</tp:taxon-name-part></tp:taxon-name></italic> rugosopunctate with sharp pronotal angle outlined in red <bold>C</bold><italic><tp:taxon-name><tp:taxon-name-part taxon-name-part-type="genus" reg="Agapostemon">Agapostemon</tp:taxon-name-part><tp:taxon-name-part taxon-name-part-type="species" reg="splendens">splendens</tp:taxon-name-part></tp:taxon-name></italic> densely punctate with obtuse pronotal angle outlined in red.</p></caption><graphic xmlns:xlink="http://www.w3.org/1999/xlink" xlink:href="zookeys-1130-103_article-86413__-g005.jpg" position="float" orientation="portrait" xlink:type="simple" id="oo_771314.jpg"><uri content-type="original_file" xlink:type="simple">https://binary.pensoft.net/fig/771314</uri></graphic></fig><fig id="F7" position="float" orientation="portrait"><object-id xmlns:xlink="http://www.w3.org/1999/xlink" content-type="doi" xlink:type="simple">10.3897/zookeys.1130.86413.figure7</object-id><object-id xmlns:xlink="http://www.w3.org/1999/xlink" content-type="arpha" xlink:type="simple">80104410-2090-5C2F-8E8D-6E0058A16858</object-id><label>Figure 7.</label><caption><p><bold>A</bold><italic><tp:taxon-name><tp:taxon-name-part taxon-name-part-type="genus" reg="Agapostemon">Agapostemon</tp:taxon-name-part><tp:taxon-name-part taxon-name-part-type="species" reg="virescens">virescens</tp:taxon-name-part></tp:taxon-name></italic> metasomal sterna with unmodified S3 and S4 <bold>B</bold><italic><tp:taxon-name><tp:taxon-name-part taxon-name-part-type="genus" reg="Agapostemon">Agapostemon</tp:taxon-name-part><tp:taxon-name-part taxon-name-part-type="species" reg="texanus">texanus</tp:taxon-name-part></tp:taxon-name></italic> metasomal sterna with swelling on S4 (and S3 to a lesser extent) <bold>C</bold><italic><tp:taxon-name><tp:taxon-name-part taxon-name-part-type="genus" reg="Agapostemon">Agapostemon</tp:taxon-name-part><tp:taxon-name-part taxon-name-part-type="species" reg="sericeus">sericeus</tp:taxon-name-part></tp:taxon-name></italic> modified S3 and S4 <bold>D</bold><italic><tp:taxon-name><tp:taxon-name-part taxon-name-part-type="genus" reg="Agapostemon">Agapostemon</tp:taxon-name-part><tp:taxon-name-part taxon-name-part-type="species" reg="texanus">texanus</tp:taxon-name-part></tp:taxon-name></italic> modified S3 and S4.</p></caption><graphic xmlns:xlink="http://www.w3.org/1999/xlink" xlink:href="zookeys-1130-103_article-86413__-g007.jpg" position="float" orientation="portrait" xlink:type="simple" id="oo_771316.jpg"><uri content-type="original_file" xlink:type="simple">https://binary.pensoft.net/fig/771316</uri></graphic></fig><fig id="F8" position="float" orientation="portrait"><object-id xmlns:xlink="http://www.w3.org/1999/xlink" content-type="doi" xlink:type="simple">10.3897/zookeys.1130.86413.figure8</object-id><object-id xmlns:xlink="http://www.w3.org/1999/xlink" content-type="arpha" xlink:type="simple">2233C8C5-6123-5B4C-91AB-0015708F5F41</object-id><label>Figure 8.</label><caption><p>Male <italic><tp:taxon-name><tp:taxon-name-part taxon-name-part-type="genus" reg="Agapostemon">Agapostemon</tp:taxon-name-part></tp:taxon-name></italic> hind legs <bold>A</bold><italic><tp:taxon-name><tp:taxon-name-part taxon-name-part-type="genus" reg="Agapostemon">Agapostemon</tp:taxon-name-part><tp:taxon-name-part taxon-name-part-type="species" reg="melliventris">melliventris</tp:taxon-name-part></tp:taxon-name></italic><bold>B</bold><italic><tp:taxon-name><tp:taxon-name-part taxon-name-part-type="genus" reg="Agapostemon">Agapostemon</tp:taxon-name-part><tp:taxon-name-part taxon-name-part-type="species" reg="sericeus">sericeus</tp:taxon-name-part></tp:taxon-name></italic><bold>C</bold><italic><tp:taxon-name><tp:taxon-name-part taxon-name-part-type="genus" reg="Agapostemon">Agapostemon</tp:taxon-name-part><tp:taxon-name-part taxon-name-part-type="species" reg="splendens">splendens</tp:taxon-name-part></tp:taxon-name></italic><bold>D</bold><italic><tp:taxon-name><tp:taxon-name-part taxon-name-part-type="genus" reg="Agapostemon">Agapostemon</tp:taxon-name-part><tp:taxon-name-part taxon-name-part-type="species" reg="texanus">texanus</tp:taxon-name-part></tp:taxon-name></italic><bold>E</bold><italic><tp:taxon-name><tp:taxon-name-part taxon-name-part-type="genus" reg="Agapostemon">Agapostemon</tp:taxon-name-part><tp:taxon-name-part taxon-name-part-type="species" reg="virescens">virescens</tp:taxon-name-part></tp:taxon-name></italic>. Scale bar 1 mm, all images at the same scale.</p></caption><graphic xmlns:xlink="http://www.w3.org/1999/xlink" xlink:href="zookeys-1130-103_article-86413__-g008.jpg" position="float" orientation="portrait" xlink:type="simple" id="oo_771317.jpg"><uri content-type="original_file" xlink:type="simple">https://binary.pensoft.net/fig/771317</uri></graphic></fig><fig id="F11" position="float" orientation="portrait"><object-id xmlns:xlink="http://www.w3.org/1999/xlink" content-type="doi" xlink:type="simple">10.3897/zookeys.1130.86413.figure11</object-id><object-id xmlns:xlink="http://www.w3.org/1999/xlink" content-type="arpha" xlink:type="simple">F787C863-83BC-5F9F-91C6-B7EEF9D25D49</object-id><label>Figure 11.</label><caption><p><italic><tp:taxon-name><tp:taxon-name-part taxon-name-part-type="genus" reg="Agapostemon">Agapostemon</tp:taxon-name-part><tp:taxon-name-part taxon-name-part-type="species" reg="angelicus">angelicus</tp:taxon-name-part></tp:taxon-name></italic> hind tibia <bold>A</bold> anterior view of tibia lacking a dark mark <bold>B</bold> posterior view of tibia with dark mark present.</p></caption><graphic xmlns:xlink="http://www.w3.org/1999/xlink" xlink:href="zookeys-1130-103_article-86413__-g011.jpg" position="float" orientation="portrait" xlink:type="simple" id="oo_771320.jpg"><uri content-type="original_file" xlink:type="simple">https://binary.pensoft.net/fig/771320</uri></graphic></fig><fig id="F12" position="float" orientation="portrait"><object-id xmlns:xlink="http://www.w3.org/1999/xlink" content-type="doi" xlink:type="simple">10.3897/zookeys.1130.86413.figure12</object-id><object-id xmlns:xlink="http://www.w3.org/1999/xlink" content-type="arpha" xlink:type="simple">FA2FD678-5F55-5818-A7D8-A36B2F1F3C5A</object-id><label>Figure 12.</label><caption><p><italic><tp:taxon-name><tp:taxon-name-part taxon-name-part-type="genus" reg="Agapostemon">Agapostemon</tp:taxon-name-part><tp:taxon-name-part taxon-name-part-type="species" reg="texanus">texanus</tp:taxon-name-part></tp:taxon-name></italic> and <italic><tp:taxon-name><tp:taxon-name-part taxon-name-part-type="genus" reg="Agapostemon">Agapostemon</tp:taxon-name-part><tp:taxon-name-part taxon-name-part-type="species" reg="angelicus">angelicus</tp:taxon-name-part></tp:taxon-name></italic> genitalia. Abbreviations: bs = basal stylus, mp = medial plate, as = apical stylus. Figure modified from <xref ref-type="bibr" rid="B44">Roberts (1972)</xref>.</p></caption><graphic xmlns:xlink="http://www.w3.org/1999/xlink" xlink:href="zookeys-1130-103_article-86413__-g012.jpg" position="float" orientation="portrait" xlink:type="simple" id="oo_771321.jpg"><uri content-type="original_file" xlink:type="simple">https://binary.pensoft.net/fig/771321</uri></graphic></fig><fig id="F10" position="float" orientation="portrait"><object-id xmlns:xlink="http://www.w3.org/1999/xlink" content-type="doi" xlink:type="simple">10.3897/zookeys.1130.86413.figure10</object-id><object-id xmlns:xlink="http://www.w3.org/1999/xlink" content-type="arpha" xlink:type="simple">F6D0E4E6-9559-50CB-B73B-0F33D8BD77A5</object-id><label>Figure 10.</label><caption><p>Male antennae with segments highlighted with bars to help illustrate their relative lengths <bold>A</bold><italic><tp:taxon-name><tp:taxon-name-part taxon-name-part-type="genus" reg="Agapostemon">Agapostemon</tp:taxon-name-part><tp:taxon-name-part taxon-name-part-type="species" reg="sericeus">sericeus</tp:taxon-name-part></tp:taxon-name></italic><bold>B</bold><italic><tp:taxon-name><tp:taxon-name-part taxon-name-part-type="genus" reg="Agapostemon">Agapostemon</tp:taxon-name-part><tp:taxon-name-part taxon-name-part-type="species" reg="texanus">texanus</tp:taxon-name-part></tp:taxon-name></italic>. Scale bars: 500 µm, both images at same scale.</p></caption><graphic xmlns:xlink="http://www.w3.org/1999/xlink" xlink:href="zookeys-1130-103_article-86413__-g010.jpg" position="float" orientation="portrait" xlink:type="simple" id="oo_771319.jpg"><uri content-type="original_file" xlink:type="simple">https://binary.pensoft.net/fig/771319</uri></graphic></fig></tp:treatment-sec><ref-list><ref id="B44"><mixed-citation xmlns:xlink="http://www.w3.org/1999/xlink" xlink:type="simple"><person-group><name name-style="western"><surname>Roberts</surname><given-names>RB</given-names></name></person-group> (<year>1972</year>) <article-title>Revision of the bee genus <italic><tp:taxon-name><tp:taxon-name-part taxon-name-part-type="genus">Agapostemon</tp:taxon-name-part></tp:taxon-name></italic> (<tp:taxon-name><tp:taxon-name-part taxon-name-part-type="order">Hymenoptera</tp:taxon-name-part></tp:taxon-name>: <tp:taxon-name><tp:taxon-name-part taxon-name-part-type="family">Halictidae</tp:taxon-name-part></tp:taxon-name>).</article-title><source>The University of Kansas Science Bulletin</source><volume>49</volume>: <fpage>437</fpage>–<lpage>590</lpage>.</mixed-citation></ref></ref-list></tp:taxon-treatment>
