# Supplementary material for: ﻿A review of the Augochloropsis (Hymenoptera, Halictidae) and keys to the shiny green Halictinae of the midwestern United States
Source: Zookeys. 2022 Nov 18;1130:103–52. doi: 10.3897/zookeys.1130.86413 (PMC9836709; doi:10.3897/zookeys.1130.86413)
Supplement: XML Treatment for Agapostemon (Agapostemon) virescens [file zookeys.1130.86413-treatment7.xml]

<!DOCTYPE tp:taxon-treatment
  PUBLIC "-//TaxonX//DTD Taxonomic Treatment Publishing DTD v0 20100105//EN" "tax-treatment-NSO.dtd">
<tp:taxon-treatment xmlns:tp="http://www.plazi.org/taxpub"><tp:treatment-meta><kwd-group><label>Taxon classification</label><kwd>
                <named-content content-type="kingdom">Animalia</named-content>
              </kwd><kwd>
                <named-content content-type="order">Hymenoptera</named-content>
              </kwd><kwd>
                <named-content content-type="family">Halictidae</named-content>
              </kwd></kwd-group><mixed-citation publication-type="journal"><person-group><name><surname>Portman</surname><given-names>Zachary M.</given-names></name><name><surname>Arduser</surname><given-names>Mike</given-names></name><name><surname>Lane</surname><given-names>Ian G.</given-names></name><name><surname>Cariveau</surname><given-names>Daniel P.</given-names></name></person-group><article-title>﻿A review of the <italic><tp:taxon-name><tp:taxon-name-part taxon-name-part-type="genus" reg="Augochloropsis">Augochloropsis</tp:taxon-name-part></tp:taxon-name></italic> (<tp:taxon-name><tp:taxon-name-part taxon-name-part-type="order">Hymenoptera</tp:taxon-name-part></tp:taxon-name>, <tp:taxon-name><tp:taxon-name-part taxon-name-part-type="family">Halictidae</tp:taxon-name-part></tp:taxon-name>) and keys to the shiny green <tp:taxon-name><tp:taxon-name-part taxon-name-part-type="subfamily">Halictinae</tp:taxon-name-part></tp:taxon-name> of the midwestern United States</article-title><source>Zookeys</source><day>18</day><month>11</month><year>2022</year><volume>1130</volume><fpage>103</fpage><lpage>152</lpage><pub-id pub-id-type="doi">10.3897/zookeys.1130.86413</pub-id></mixed-citation></tp:treatment-meta><tp:nomenclature><label>﻿</label><tp:taxon-name><object-id xmlns:xlink="http://www.w3.org/1999/xlink" content-type="arpha" xlink:type="simple">13AFF97E-73A0-502B-A92D-F6E0847010F0</object-id><tp:taxon-name-part taxon-name-part-type="genus" reg="Agapostemon">Agapostemon</tp:taxon-name-part> (<tp:taxon-name-part taxon-name-part-type="subgenus" reg="Agapostemon">Agapostemon</tp:taxon-name-part>) <tp:taxon-name-part taxon-name-part-type="species" reg="virescens">virescens</tp:taxon-name-part></tp:taxon-name><tp:taxon-authority>(Fabricius)</tp:taxon-authority></tp:nomenclature><tp:treatment-sec sec-type="diagnosis" id="SECID0EZEAI"><title>Diagnosis.</title><p>Females of <italic><tp:taxon-name><tp:taxon-name-part taxon-name-part-type="genus" reg="Agapostemon">Agapostemon</tp:taxon-name-part><tp:taxon-name-part taxon-name-part-type="species" reg="virescens">virescens</tp:taxon-name-part></tp:taxon-name></italic> are the only midwestern species that has the metasoma dark (Fig. <xref ref-type="fig" rid="F4">4A</xref>), rather than metallic green (but see comments on dark <italic><tp:taxon-name><tp:taxon-name-part taxon-name-part-type="genus" reg="Agapostemon">Agapostemon</tp:taxon-name-part><tp:taxon-name-part taxon-name-part-type="species" reg="melliventris">melliventris</tp:taxon-name-part></tp:taxon-name></italic>).</p><p>Males of <italic><tp:taxon-name><tp:taxon-name-part taxon-name-part-type="genus" reg="Agapostemon">Agapostemon</tp:taxon-name-part><tp:taxon-name-part taxon-name-part-type="species" reg="virescens">virescens</tp:taxon-name-part></tp:taxon-name></italic> can be recognized by the lack of a transverse swelling on S4 (Fig. <xref ref-type="fig" rid="F7">7A</xref>). In addition, S5 and S6 are usually all dark (Fig. <xref ref-type="fig" rid="F7">7A</xref>), whereas those sterna usually (though not always) have at least some yellow in other <italic><tp:taxon-name><tp:taxon-name-part taxon-name-part-type="genus" reg="Agapostemon">Agapostemon</tp:taxon-name-part></tp:taxon-name></italic> species. Finally, <italic><tp:taxon-name><tp:taxon-name-part taxon-name-part-type="genus" reg="Agapostemon">Agapostemon</tp:taxon-name-part><tp:taxon-name-part taxon-name-part-type="species" reg="virescens">virescens</tp:taxon-name-part></tp:taxon-name></italic> males have a relatively slender hind femur compared to most other midwestern <italic><tp:taxon-name><tp:taxon-name-part taxon-name-part-type="genus" reg="Agapostemon">Agapostemon</tp:taxon-name-part></tp:taxon-name></italic> species (see Fig. <xref ref-type="fig" rid="F8">8E</xref>).</p></tp:treatment-sec><tp:treatment-sec sec-type="remarks" id="SECID0ELHAI"><title>Remarks.</title><p>Two western species with females with non-metallic metasomas have been recorded from nearby states though they have not been recorded from Iowa, Minnesota, or Missouri. <italic><tp:taxon-name><tp:taxon-name-part taxon-name-part-type="genus" reg="Agapostemon">Agapostemon</tp:taxon-name-part><tp:taxon-name-part taxon-name-part-type="species" reg="melliventris">melliventris</tp:taxon-name-part></tp:taxon-name></italic> has been found as far east as eastern Kansas and Nebraska, but they have the metasoma lighter and the apex of the clypeus yellow, compared to black in <italic><tp:taxon-name><tp:taxon-name-part taxon-name-part-type="genus" reg="Agapostemon">Agapostemon</tp:taxon-name-part><tp:taxon-name-part taxon-name-part-type="species" reg="virescens">virescens</tp:taxon-name-part></tp:taxon-name></italic> females. In addition, <italic><tp:taxon-name><tp:taxon-name-part taxon-name-part-type="genus" reg="Agapostemon">Agapostemon</tp:taxon-name-part><tp:taxon-name-part taxon-name-part-type="species" reg="coloradinus">coloradinus</tp:taxon-name-part></tp:taxon-name></italic> (Vachal) is a Great Plains species which occurs as far east as eastern Kansas, though <italic><tp:taxon-name><tp:taxon-name-part taxon-name-part-type="genus" reg="Agapostemon">Agapostemon</tp:taxon-name-part><tp:taxon-name-part taxon-name-part-type="species" reg="coloradinus">coloradinus</tp:taxon-name-part></tp:taxon-name></italic> is usually noticeably larger than <italic><tp:taxon-name><tp:taxon-name-part taxon-name-part-type="genus" reg="Agapostemon">Agapostemon</tp:taxon-name-part><tp:taxon-name-part taxon-name-part-type="species" reg="virescens">virescens</tp:taxon-name-part></tp:taxon-name></italic> with finer, closer striations on the hypostomal area on the underside of the head (see <xref ref-type="bibr" rid="B44">Roberts 1972</xref>). Males of <italic><tp:taxon-name><tp:taxon-name-part taxon-name-part-type="genus" reg="Agapostemon">Agapostemon</tp:taxon-name-part><tp:taxon-name-part taxon-name-part-type="species" reg="coloradinus">coloradinus</tp:taxon-name-part></tp:taxon-name></italic> are similar to males of <italic><tp:taxon-name><tp:taxon-name-part taxon-name-part-type="genus" reg="Agapostemon">Agapostemon</tp:taxon-name-part><tp:taxon-name-part taxon-name-part-type="species" reg="virescens">virescens</tp:taxon-name-part></tp:taxon-name></italic>, but <italic><tp:taxon-name><tp:taxon-name-part taxon-name-part-type="genus" reg="Agapostemon">Agapostemon</tp:taxon-name-part><tp:taxon-name-part taxon-name-part-type="species" reg="coloradinus">coloradinus</tp:taxon-name-part></tp:taxon-name></italic> males have a dark stripe on the posterior surface of the hind femur and the inner gonostylar flap of <italic><tp:taxon-name><tp:taxon-name-part taxon-name-part-type="genus" reg="Agapostemon">Agapostemon</tp:taxon-name-part><tp:taxon-name-part taxon-name-part-type="species" reg="coloradinus">coloradinus</tp:taxon-name-part></tp:taxon-name></italic> lacks a pronounced, medially-directed process basally, which is present in <italic><tp:taxon-name><tp:taxon-name-part taxon-name-part-type="genus" reg="Agapostemon">Agapostemon</tp:taxon-name-part><tp:taxon-name-part taxon-name-part-type="species" reg="virescens">virescens</tp:taxon-name-part></tp:taxon-name></italic>.</p></tp:treatment-sec><tp:treatment-sec><!--Section generated to contain objects referenced in tp:taxon-treatment.--><fig id="F4" position="float" orientation="portrait"><object-id xmlns:xlink="http://www.w3.org/1999/xlink" content-type="doi" xlink:type="simple">10.3897/zookeys.1130.86413.figure4</object-id><object-id xmlns:xlink="http://www.w3.org/1999/xlink" content-type="arpha" xlink:type="simple">A6116F50-A7C9-56E4-AD3F-5D19B8E8D041</object-id><label>Figure 4.</label><caption><p><italic><tp:taxon-name><tp:taxon-name-part taxon-name-part-type="genus" reg="Agapostemon">Agapostemon</tp:taxon-name-part></tp:taxon-name></italic> female metasomas <bold>A</bold> entirely black (<italic><tp:taxon-name><tp:taxon-name-part taxon-name-part-type="genus" reg="Agapostemon">Agapostemon</tp:taxon-name-part><tp:taxon-name-part taxon-name-part-type="species" reg="virescens">virescens</tp:taxon-name-part></tp:taxon-name></italic> pictured) <bold>B</bold> dark brown with amber (<italic><tp:taxon-name><tp:taxon-name-part taxon-name-part-type="genus" reg="Agapostemon">Agapostemon</tp:taxon-name-part><tp:taxon-name-part taxon-name-part-type="species" reg="melliventris">melliventris</tp:taxon-name-part></tp:taxon-name></italic> pictured), note this is a darker specimen <bold>C</bold> metallic green (<italic><tp:taxon-name><tp:taxon-name-part taxon-name-part-type="genus" reg="Agapostemon">Agapostemon</tp:taxon-name-part><tp:taxon-name-part taxon-name-part-type="species" reg="texanus">texanus</tp:taxon-name-part></tp:taxon-name></italic> pictured).</p></caption><graphic xmlns:xlink="http://www.w3.org/1999/xlink" xlink:href="zookeys-1130-103_article-86413__-g004.jpg" position="float" orientation="portrait" xlink:type="simple" id="oo_771313.jpg"><uri content-type="original_file" xlink:type="simple">https://binary.pensoft.net/fig/771313</uri></graphic></fig><fig id="F7" position="float" orientation="portrait"><object-id xmlns:xlink="http://www.w3.org/1999/xlink" content-type="doi" xlink:type="simple">10.3897/zookeys.1130.86413.figure7</object-id><object-id xmlns:xlink="http://www.w3.org/1999/xlink" content-type="arpha" xlink:type="simple">80104410-2090-5C2F-8E8D-6E0058A16858</object-id><label>Figure 7.</label><caption><p><bold>A</bold><italic><tp:taxon-name><tp:taxon-name-part taxon-name-part-type="genus" reg="Agapostemon">Agapostemon</tp:taxon-name-part><tp:taxon-name-part taxon-name-part-type="species" reg="virescens">virescens</tp:taxon-name-part></tp:taxon-name></italic> metasomal sterna with unmodified S3 and S4 <bold>B</bold><italic><tp:taxon-name><tp:taxon-name-part taxon-name-part-type="genus" reg="Agapostemon">Agapostemon</tp:taxon-name-part><tp:taxon-name-part taxon-name-part-type="species" reg="texanus">texanus</tp:taxon-name-part></tp:taxon-name></italic> metasomal sterna with swelling on S4 (and S3 to a lesser extent) <bold>C</bold><italic><tp:taxon-name><tp:taxon-name-part taxon-name-part-type="genus" reg="Agapostemon">Agapostemon</tp:taxon-name-part><tp:taxon-name-part taxon-name-part-type="species" reg="sericeus">sericeus</tp:taxon-name-part></tp:taxon-name></italic> modified S3 and S4 <bold>D</bold><italic><tp:taxon-name><tp:taxon-name-part taxon-name-part-type="genus" reg="Agapostemon">Agapostemon</tp:taxon-name-part><tp:taxon-name-part taxon-name-part-type="species" reg="texanus">texanus</tp:taxon-name-part></tp:taxon-name></italic> modified S3 and S4.</p></caption><graphic xmlns:xlink="http://www.w3.org/1999/xlink" xlink:href="zookeys-1130-103_article-86413__-g007.jpg" position="float" orientation="portrait" xlink:type="simple" id="oo_771316.jpg"><uri content-type="original_file" xlink:type="simple">https://binary.pensoft.net/fig/771316</uri></graphic></fig><fig id="F8" position="float" orientation="portrait"><object-id xmlns:xlink="http://www.w3.org/1999/xlink" content-type="doi" xlink:type="simple">10.3897/zookeys.1130.86413.figure8</object-id><object-id xmlns:xlink="http://www.w3.org/1999/xlink" content-type="arpha" xlink:type="simple">2233C8C5-6123-5B4C-91AB-0015708F5F41</object-id><label>Figure 8.</label><caption><p>Male <italic><tp:taxon-name><tp:taxon-name-part taxon-name-part-type="genus" reg="Agapostemon">Agapostemon</tp:taxon-name-part></tp:taxon-name></italic> hind legs <bold>A</bold><italic><tp:taxon-name><tp:taxon-name-part taxon-name-part-type="genus" reg="Agapostemon">Agapostemon</tp:taxon-name-part><tp:taxon-name-part taxon-name-part-type="species" reg="melliventris">melliventris</tp:taxon-name-part></tp:taxon-name></italic><bold>B</bold><italic><tp:taxon-name><tp:taxon-name-part taxon-name-part-type="genus" reg="Agapostemon">Agapostemon</tp:taxon-name-part><tp:taxon-name-part taxon-name-part-type="species" reg="sericeus">sericeus</tp:taxon-name-part></tp:taxon-name></italic><bold>C</bold><italic><tp:taxon-name><tp:taxon-name-part taxon-name-part-type="genus" reg="Agapostemon">Agapostemon</tp:taxon-name-part><tp:taxon-name-part taxon-name-part-type="species" reg="splendens">splendens</tp:taxon-name-part></tp:taxon-name></italic><bold>D</bold><italic><tp:taxon-name><tp:taxon-name-part taxon-name-part-type="genus" reg="Agapostemon">Agapostemon</tp:taxon-name-part><tp:taxon-name-part taxon-name-part-type="species" reg="texanus">texanus</tp:taxon-name-part></tp:taxon-name></italic><bold>E</bold><italic><tp:taxon-name><tp:taxon-name-part taxon-name-part-type="genus" reg="Agapostemon">Agapostemon</tp:taxon-name-part><tp:taxon-name-part taxon-name-part-type="species" reg="virescens">virescens</tp:taxon-name-part></tp:taxon-name></italic>. Scale bar 1 mm, all images at the same scale.</p></caption><graphic xmlns:xlink="http://www.w3.org/1999/xlink" xlink:href="zookeys-1130-103_article-86413__-g008.jpg" position="float" orientation="portrait" xlink:type="simple" id="oo_771317.jpg"><uri content-type="original_file" xlink:type="simple">https://binary.pensoft.net/fig/771317</uri></graphic></fig></tp:treatment-sec><ref-list><ref id="B44"><mixed-citation xmlns:xlink="http://www.w3.org/1999/xlink" xlink:type="simple"><person-group><name name-style="western"><surname>Roberts</surname><given-names>RB</given-names></name></person-group> (<year>1972</year>) <article-title>Revision of the bee genus <italic><tp:taxon-name><tp:taxon-name-part taxon-name-part-type="genus">Agapostemon</tp:taxon-name-part></tp:taxon-name></italic> (<tp:taxon-name><tp:taxon-name-part taxon-name-part-type="order">Hymenoptera</tp:taxon-name-part></tp:taxon-name>: <tp:taxon-name><tp:taxon-name-part taxon-name-part-type="family">Halictidae</tp:taxon-name-part></tp:taxon-name>).</article-title><source>The University of Kansas Science Bulletin</source><volume>49</volume>: <fpage>437</fpage>–<lpage>590</lpage>.</mixed-citation></ref></ref-list></tp:taxon-treatment>
