# Supplementary material for: ﻿A review of the Augochloropsis (Hymenoptera, Halictidae) and keys to the shiny green Halictinae of the midwestern United States
Source: Zookeys. 2022 Nov 18;1130:103–52. doi: 10.3897/zookeys.1130.86413 (PMC9836709; doi:10.3897/zookeys.1130.86413)
Supplement: XML Treatment for Augochlorella [file zookeys.1130.86413-treatment8.xml]

<!DOCTYPE tp:taxon-treatment
  PUBLIC "-//TaxonX//DTD Taxonomic Treatment Publishing DTD v0 20100105//EN" "tax-treatment-NSO.dtd">
<tp:taxon-treatment xmlns:tp="http://www.plazi.org/taxpub"><tp:treatment-meta><kwd-group><label>Taxon classification</label><kwd>
                <named-content content-type="kingdom">Animalia</named-content>
              </kwd><kwd>
                <named-content content-type="order">Hymenoptera</named-content>
              </kwd><kwd>
                <named-content content-type="family">Halictidae</named-content>
              </kwd></kwd-group><mixed-citation publication-type="journal"><person-group><name><surname>Portman</surname><given-names>Zachary M.</given-names></name><name><surname>Arduser</surname><given-names>Mike</given-names></name><name><surname>Lane</surname><given-names>Ian G.</given-names></name><name><surname>Cariveau</surname><given-names>Daniel P.</given-names></name></person-group><article-title>﻿A review of the <italic><tp:taxon-name><tp:taxon-name-part taxon-name-part-type="genus" reg="Augochloropsis">Augochloropsis</tp:taxon-name-part></tp:taxon-name></italic> (<tp:taxon-name><tp:taxon-name-part taxon-name-part-type="order">Hymenoptera</tp:taxon-name-part></tp:taxon-name>, <tp:taxon-name><tp:taxon-name-part taxon-name-part-type="family">Halictidae</tp:taxon-name-part></tp:taxon-name>) and keys to the shiny green <tp:taxon-name><tp:taxon-name-part taxon-name-part-type="subfamily">Halictinae</tp:taxon-name-part></tp:taxon-name> of the midwestern United States</article-title><source>Zookeys</source><day>18</day><month>11</month><year>2022</year><volume>1130</volume><fpage>103</fpage><lpage>152</lpage><pub-id pub-id-type="doi">10.3897/zookeys.1130.86413</pub-id></mixed-citation></tp:treatment-meta><tp:nomenclature><label>﻿Genus</label><tp:taxon-name>
              <object-id xmlns:xlink="http://www.w3.org/1999/xlink" content-type="arpha" xlink:type="simple">E77DAE42-F4C7-5674-887B-3C57CDDFCA2A</object-id>
              <tp:taxon-name-part taxon-name-part-type="genus" reg="Augochlorella">Augochlorella</tp:taxon-name-part>
            </tp:taxon-name><tp:taxon-authority>Sandhouse</tp:taxon-authority></tp:nomenclature><tp:treatment-sec sec-type="diagnosis" id="SECID0EOPAI"><title>Diagnosis.</title><p>The genus <italic><tp:taxon-name><tp:taxon-name-part taxon-name-part-type="genus" reg="Augochlorella">Augochlorella</tp:taxon-name-part></tp:taxon-name></italic> can be recognized by the combination of a normal oval-shaped tegula (as in Fig. <xref ref-type="fig" rid="F1">1B</xref>), the incomplete carina on the rear face of the propodeum (Fig. <xref ref-type="fig" rid="F2">2D</xref>), and the lack of a protruding paraocular lobe (Fig. <xref ref-type="fig" rid="F3">3D, F</xref>). Females lack the keel on S1 seen in <italic><tp:taxon-name><tp:taxon-name-part taxon-name-part-type="genus" reg="Augochlora">Augochlora</tp:taxon-name-part></tp:taxon-name></italic> and they have simple hind tibial spurs. Males are quite similar to <italic><tp:taxon-name><tp:taxon-name-part taxon-name-part-type="genus" reg="Augochlora">Augochlora</tp:taxon-name-part></tp:taxon-name></italic>, but <italic><tp:taxon-name><tp:taxon-name-part taxon-name-part-type="genus" reg="Augochlorella">Augochlorella</tp:taxon-name-part></tp:taxon-name></italic> males have the S4 apical margin weakly to strongly concave, versus straight in <italic><tp:taxon-name><tp:taxon-name-part taxon-name-part-type="genus" reg="Augochlora">Augochlora</tp:taxon-name-part></tp:taxon-name></italic>. In addition, <italic><tp:taxon-name><tp:taxon-name-part taxon-name-part-type="genus" reg="Augochlorella">Augochlorella</tp:taxon-name-part></tp:taxon-name></italic> males lack distinct punctures on the rear of the propodeum (Fig. <xref ref-type="fig" rid="F2">2D</xref>) compared to <italic><tp:taxon-name><tp:taxon-name-part taxon-name-part-type="genus" reg="Augochlora">Augochlora</tp:taxon-name-part></tp:taxon-name></italic> males which do have distinct punctures (Fig. <xref ref-type="fig" rid="F3">3B</xref>). Some <italic><tp:taxon-name><tp:taxon-name-part taxon-name-part-type="genus" reg="Augochlorella">Augochlorella</tp:taxon-name-part></tp:taxon-name></italic> are more of a greenish-bronze color.</p></tp:treatment-sec><tp:treatment-sec><!--Section generated to contain objects referenced in tp:taxon-treatment.--><fig id="F1" position="float" orientation="portrait"><object-id xmlns:xlink="http://www.w3.org/1999/xlink" content-type="doi" xlink:type="simple">10.3897/zookeys.1130.86413.figure1</object-id><object-id xmlns:xlink="http://www.w3.org/1999/xlink" content-type="arpha" xlink:type="simple">2A620BC8-5B81-5837-A8F2-7B8D0684ED9E</object-id><label>Figure 1.</label><caption><p><bold>A</bold> tegula of <italic><tp:taxon-name><tp:taxon-name-part taxon-name-part-type="genus" reg="Augochloropsis">Augochloropsis</tp:taxon-name-part></tp:taxon-name></italic>, enlarged and asymmetric, with the inner posterior margin angled (<italic><tp:taxon-name><tp:taxon-name-part taxon-name-part-type="genus" reg="Augochloropsis">Augochloropsis</tp:taxon-name-part><tp:taxon-name-part taxon-name-part-type="species" reg="metallica">metallica</tp:taxon-name-part></tp:taxon-name></italic> female pictured) <bold>B</bold> normal oval tegula (<italic><tp:taxon-name><tp:taxon-name-part taxon-name-part-type="genus" reg="Agapostemon">Agapostemon</tp:taxon-name-part><tp:taxon-name-part taxon-name-part-type="species" reg="splendens">splendens</tp:taxon-name-part></tp:taxon-name></italic> female pictured).</p></caption><graphic xmlns:xlink="http://www.w3.org/1999/xlink" xlink:href="zookeys-1130-103_article-86413__-g001.jpg" position="float" orientation="portrait" xlink:type="simple" id="oo_771310.jpg"><uri content-type="original_file" xlink:type="simple">https://binary.pensoft.net/fig/771310</uri></graphic></fig><fig id="F2" position="float" orientation="portrait"><object-id xmlns:xlink="http://www.w3.org/1999/xlink" content-type="doi" xlink:type="simple">10.3897/zookeys.1130.86413.figure2</object-id><object-id xmlns:xlink="http://www.w3.org/1999/xlink" content-type="arpha" xlink:type="simple">F76BB89C-B703-5E5C-98EC-05C1219EDA4B</object-id><label>Figure 2.</label><caption><p>Characters to separate <italic><tp:taxon-name><tp:taxon-name-part taxon-name-part-type="genus" reg="Agapostemon">Agapostemon</tp:taxon-name-part></tp:taxon-name></italic> from <tp:taxon-name><tp:taxon-name-part taxon-name-part-type="tribe">Augochlorini</tp:taxon-name-part></tp:taxon-name>: Complete raised carina on the rear face of the propodeum in <italic><tp:taxon-name><tp:taxon-name-part taxon-name-part-type="genus" reg="Agapostemon">Agapostemon</tp:taxon-name-part></tp:taxon-name></italic><bold>A</bold> female and <bold>B</bold> male. Incomplete carina in <bold>C</bold><italic><tp:taxon-name><tp:taxon-name-part taxon-name-part-type="genus" reg="Augochloropsis">Augochloropsis</tp:taxon-name-part></tp:taxon-name></italic> female and <bold>D</bold><italic><tp:taxon-name><tp:taxon-name-part taxon-name-part-type="genus" reg="Augochlorella">Augochlorella</tp:taxon-name-part></tp:taxon-name></italic> male <bold>E</bold><italic><tp:taxon-name><tp:taxon-name-part taxon-name-part-type="genus" reg="Agapostemon">Agapostemon</tp:taxon-name-part></tp:taxon-name></italic> male hind leg with first two tarsomeres fused (red arrow pointing to point of fusion).</p></caption><graphic xmlns:xlink="http://www.w3.org/1999/xlink" xlink:href="zookeys-1130-103_article-86413__-g002.jpg" position="float" orientation="portrait" xlink:type="simple" id="oo_771311.jpg"><uri content-type="original_file" xlink:type="simple">https://binary.pensoft.net/fig/771311</uri></graphic></fig><fig id="F3" position="float" orientation="portrait"><object-id xmlns:xlink="http://www.w3.org/1999/xlink" content-type="doi" xlink:type="simple">10.3897/zookeys.1130.86413.figure3</object-id><object-id xmlns:xlink="http://www.w3.org/1999/xlink" content-type="arpha" xlink:type="simple">01DD6C11-5541-5F1B-AF5C-B59743C7723B</object-id><label>Figure 3.</label><caption><p>Characters to separate <italic><tp:taxon-name><tp:taxon-name-part taxon-name-part-type="genus" reg="Augochlora">Augochlora</tp:taxon-name-part></tp:taxon-name></italic> and <italic><tp:taxon-name><tp:taxon-name-part taxon-name-part-type="genus" reg="Augochlorella">Augochlorella</tp:taxon-name-part></tp:taxon-name></italic><bold>A</bold> S1 of <italic><tp:taxon-name><tp:taxon-name-part taxon-name-part-type="genus" reg="Augochlora">Augochlora</tp:taxon-name-part><tp:taxon-name-part taxon-name-part-type="species" reg="pura">pura</tp:taxon-name-part></tp:taxon-name></italic> female with a median keel indicated by red arrow <bold>B</bold><italic><tp:taxon-name><tp:taxon-name-part taxon-name-part-type="genus" reg="Augochlora">Augochlora</tp:taxon-name-part><tp:taxon-name-part taxon-name-part-type="species" reg="pura">pura</tp:taxon-name-part></tp:taxon-name></italic> male rear propodeum showing distinct punctures <bold>C</bold><italic><tp:taxon-name><tp:taxon-name-part taxon-name-part-type="genus" reg="Augochlora">Augochlora</tp:taxon-name-part><tp:taxon-name-part taxon-name-part-type="species" reg="pura">pura</tp:taxon-name-part></tp:taxon-name></italic> female face with protruding paraocular lobe indicated by red arrow <bold>D</bold><italic><tp:taxon-name><tp:taxon-name-part taxon-name-part-type="genus" reg="Augochlorella">Augochlorella</tp:taxon-name-part><tp:taxon-name-part taxon-name-part-type="species" reg="aurata">aurata</tp:taxon-name-part></tp:taxon-name></italic> female face with undeveloped paraocular lobe indicated by red arrow <bold>E</bold><italic><tp:taxon-name><tp:taxon-name-part taxon-name-part-type="genus" reg="Augochlora">Augochlora</tp:taxon-name-part><tp:taxon-name-part taxon-name-part-type="species" reg="pura">pura</tp:taxon-name-part></tp:taxon-name></italic> male face with protruding paraocular lobe indicated by red arrow <bold>F</bold><italic><tp:taxon-name><tp:taxon-name-part taxon-name-part-type="genus" reg="Augochlorella">Augochlorella</tp:taxon-name-part><tp:taxon-name-part taxon-name-part-type="species" reg="aurata">aurata</tp:taxon-name-part></tp:taxon-name></italic> male with undeveloped paraocular lobe indicated by red arrow. Scale bars: 1 mm.</p></caption><graphic xmlns:xlink="http://www.w3.org/1999/xlink" xlink:href="zookeys-1130-103_article-86413__-g003.jpg" position="float" orientation="portrait" xlink:type="simple" id="oo_771312.jpg"><uri content-type="original_file" xlink:type="simple">https://binary.pensoft.net/fig/771312</uri></graphic></fig></tp:treatment-sec></tp:taxon-treatment>
