# Supplementary material for: ﻿A review of the Augochloropsis (Hymenoptera, Halictidae) and keys to the shiny green Halictinae of the midwestern United States
Source: Zookeys. 2022 Nov 18;1130:103–52. doi: 10.3897/zookeys.1130.86413 (PMC9836709; doi:10.3897/zookeys.1130.86413)
Supplement: XML Treatment for Augochlorella aurata [file zookeys.1130.86413-treatment9.xml]

<!DOCTYPE tp:taxon-treatment
  PUBLIC "-//TaxonX//DTD Taxonomic Treatment Publishing DTD v0 20100105//EN" "tax-treatment-NSO.dtd">
<tp:taxon-treatment xmlns:tp="http://www.plazi.org/taxpub"><tp:treatment-meta><kwd-group><label>Taxon classification</label><kwd>
                <named-content content-type="kingdom">Animalia</named-content>
              </kwd><kwd>
                <named-content content-type="order">Hymenoptera</named-content>
              </kwd><kwd>
                <named-content content-type="family">Halictidae</named-content>
              </kwd></kwd-group><mixed-citation publication-type="journal"><person-group><name><surname>Portman</surname><given-names>Zachary M.</given-names></name><name><surname>Arduser</surname><given-names>Mike</given-names></name><name><surname>Lane</surname><given-names>Ian G.</given-names></name><name><surname>Cariveau</surname><given-names>Daniel P.</given-names></name></person-group><article-title>﻿A review of the <italic><tp:taxon-name><tp:taxon-name-part taxon-name-part-type="genus" reg="Augochloropsis">Augochloropsis</tp:taxon-name-part></tp:taxon-name></italic> (<tp:taxon-name><tp:taxon-name-part taxon-name-part-type="order">Hymenoptera</tp:taxon-name-part></tp:taxon-name>, <tp:taxon-name><tp:taxon-name-part taxon-name-part-type="family">Halictidae</tp:taxon-name-part></tp:taxon-name>) and keys to the shiny green <tp:taxon-name><tp:taxon-name-part taxon-name-part-type="subfamily">Halictinae</tp:taxon-name-part></tp:taxon-name> of the midwestern United States</article-title><source>Zookeys</source><day>18</day><month>11</month><year>2022</year><volume>1130</volume><fpage>103</fpage><lpage>152</lpage><pub-id pub-id-type="doi">10.3897/zookeys.1130.86413</pub-id></mixed-citation></tp:treatment-meta><tp:nomenclature><label>﻿</label><tp:taxon-name>
              <object-id xmlns:xlink="http://www.w3.org/1999/xlink" content-type="arpha" xlink:type="simple">70239F90-EDEB-5503-B9E2-E93B9396FAD0</object-id>
              <tp:taxon-name-part taxon-name-part-type="genus" reg="Augochlorella">Augochlorella</tp:taxon-name-part>
              <tp:taxon-name-part taxon-name-part-type="species" reg="aurata">aurata</tp:taxon-name-part>
            </tp:taxon-name><tp:taxon-authority>(Smith)</tp:taxon-authority></tp:nomenclature><tp:treatment-sec sec-type="diagnosis" id="SECID0ETYAI"><title>Diagnosis.</title><p><italic><tp:taxon-name><tp:taxon-name-part taxon-name-part-type="genus" reg="Augochlorella">Augochlorella</tp:taxon-name-part><tp:taxon-name-part taxon-name-part-type="species" reg="aurata">aurata</tp:taxon-name-part></tp:taxon-name></italic> is very similar to <italic><tp:taxon-name><tp:taxon-name-part taxon-name-part-type="genus" reg="Augochlorella">Augochlorella</tp:taxon-name-part><tp:taxon-name-part taxon-name-part-type="species" reg="persimilis">persimilis</tp:taxon-name-part></tp:taxon-name></italic>. Female <italic><tp:taxon-name><tp:taxon-name-part taxon-name-part-type="genus" reg="Augochlorella">Augochlorella</tp:taxon-name-part><tp:taxon-name-part taxon-name-part-type="species" reg="aurata">aurata</tp:taxon-name-part></tp:taxon-name></italic> can be recognized by having the striations of the propodeum continuing to the posterior margin (Fig. <xref ref-type="fig" rid="F13">13C–E</xref>), which often, but not always, is bordered by a carina (e.g., Fig. <xref ref-type="fig" rid="F13">13C</xref>). In contrast, females of <italic><tp:taxon-name><tp:taxon-name-part taxon-name-part-type="genus" reg="Augochlorella">Augochlorella</tp:taxon-name-part><tp:taxon-name-part taxon-name-part-type="species" reg="persimilis">persimilis</tp:taxon-name-part></tp:taxon-name></italic> always have a distinct smooth portion before the margin of the propodeum (Fig. <xref ref-type="fig" rid="F13">13F–H</xref>). In addition, female <italic><tp:taxon-name><tp:taxon-name-part taxon-name-part-type="genus" reg="Augochlorella">Augochlorella</tp:taxon-name-part><tp:taxon-name-part taxon-name-part-type="species" reg="aurata">aurata</tp:taxon-name-part></tp:taxon-name></italic> are generally larger, have the head slightly longer and the apex of the clypeus is black only on the apical fourth (Fig. <xref ref-type="fig" rid="F13">13A</xref>). In contrast, <italic><tp:taxon-name><tp:taxon-name-part taxon-name-part-type="genus" reg="Augochlorella">Augochlorella</tp:taxon-name-part><tp:taxon-name-part taxon-name-part-type="species" reg="persimilis">persimilis</tp:taxon-name-part></tp:taxon-name></italic> females are generally quite small, have the head slightly broader, and the apex of the clypeus is black on the apical third (Fig. <xref ref-type="fig" rid="F13">13B</xref>).</p><p>Female <italic><tp:taxon-name><tp:taxon-name-part taxon-name-part-type="genus" reg="Augochlorella">Augochlorella</tp:taxon-name-part><tp:taxon-name-part taxon-name-part-type="species" reg="aurata">aurata</tp:taxon-name-part></tp:taxon-name></italic> are also often confused with <italic><tp:taxon-name><tp:taxon-name-part taxon-name-part-type="genus" reg="Augochlora">Augochlora</tp:taxon-name-part><tp:taxon-name-part taxon-name-part-type="species" reg="pura">pura</tp:taxon-name-part></tp:taxon-name></italic>, but <italic><tp:taxon-name><tp:taxon-name-part taxon-name-part-type="genus" reg="Augochlorella">Augochlorella</tp:taxon-name-part><tp:taxon-name-part taxon-name-part-type="species" reg="aurata">aurata</tp:taxon-name-part></tp:taxon-name></italic> have the paraocular lobes less protuberant (Fig. <xref ref-type="fig" rid="F3">3D, F</xref>) than <italic><tp:taxon-name><tp:taxon-name-part taxon-name-part-type="genus" reg="Augochlora">Augochlora</tp:taxon-name-part><tp:taxon-name-part taxon-name-part-type="species" reg="pura">pura</tp:taxon-name-part></tp:taxon-name></italic>, and <italic><tp:taxon-name><tp:taxon-name-part taxon-name-part-type="genus" reg="Augochlorella">Augochlorella</tp:taxon-name-part><tp:taxon-name-part taxon-name-part-type="species" reg="aurata">aurata</tp:taxon-name-part></tp:taxon-name></italic> also lack a keel on S1.</p><p>Male <italic><tp:taxon-name><tp:taxon-name-part taxon-name-part-type="genus" reg="Augochlorella">Augochlorella</tp:taxon-name-part><tp:taxon-name-part taxon-name-part-type="species" reg="aurata">aurata</tp:taxon-name-part></tp:taxon-name></italic> can be separated from <italic><tp:taxon-name><tp:taxon-name-part taxon-name-part-type="genus" reg="Augochlorella">Augochlorella</tp:taxon-name-part><tp:taxon-name-part taxon-name-part-type="species" reg="persimilis">persimilis</tp:taxon-name-part></tp:taxon-name></italic> by the hair on the apical two-thirds of the inner edge of the hind basitarsus, which is short in <italic><tp:taxon-name><tp:taxon-name-part taxon-name-part-type="genus" reg="Augochlorella">Augochlorella</tp:taxon-name-part><tp:taxon-name-part taxon-name-part-type="species" reg="aurata">aurata</tp:taxon-name-part></tp:taxon-name></italic>, with the length of the hairs about equal to the width of the basitarsus (Fig. <xref ref-type="fig" rid="F13">13I</xref>), whereas <italic><tp:taxon-name><tp:taxon-name-part taxon-name-part-type="genus" reg="Augochlorella">Augochlorella</tp:taxon-name-part><tp:taxon-name-part taxon-name-part-type="species" reg="persimilis">persimilis</tp:taxon-name-part></tp:taxon-name></italic> has the hairs distinctly longer than the width of the basitarsus (Fig. <xref ref-type="fig" rid="F13">13J</xref>). In addition, the striae on the propodeal triangle of <italic><tp:taxon-name><tp:taxon-name-part taxon-name-part-type="genus" reg="Augochlorella">Augochlorella</tp:taxon-name-part><tp:taxon-name-part taxon-name-part-type="species" reg="aurata">aurata</tp:taxon-name-part></tp:taxon-name></italic> reach the posterior margin (as in Fig. <xref ref-type="fig" rid="F13">13C–E</xref>) whereas male <italic><tp:taxon-name><tp:taxon-name-part taxon-name-part-type="genus" reg="Augochlorella">Augochlorella</tp:taxon-name-part><tp:taxon-name-part taxon-name-part-type="species" reg="persimilis">persimilis</tp:taxon-name-part></tp:taxon-name></italic> generally have a smooth portion before the margin.</p><p>Male <italic><tp:taxon-name><tp:taxon-name-part taxon-name-part-type="genus" reg="Augochlorella">Augochlorella</tp:taxon-name-part><tp:taxon-name-part taxon-name-part-type="species" reg="aurata">aurata</tp:taxon-name-part></tp:taxon-name></italic> are often confused with <italic><tp:taxon-name><tp:taxon-name-part taxon-name-part-type="genus" reg="Augochlora">Augochlora</tp:taxon-name-part><tp:taxon-name-part taxon-name-part-type="species" reg="pura">pura</tp:taxon-name-part></tp:taxon-name></italic> males, but <italic><tp:taxon-name><tp:taxon-name-part taxon-name-part-type="genus" reg="Augochlorella">Augochlorella</tp:taxon-name-part><tp:taxon-name-part taxon-name-part-type="species" reg="aurata">aurata</tp:taxon-name-part></tp:taxon-name></italic> have the margin of S4 concave rather than straight, and they lack distinct punctures on the rear of the propodeum (Fig. <xref ref-type="fig" rid="F2">2D</xref>), compared to distinctly punctured in <italic><tp:taxon-name><tp:taxon-name-part taxon-name-part-type="genus" reg="Augochlora">Augochlora</tp:taxon-name-part><tp:taxon-name-part taxon-name-part-type="species" reg="pura">pura</tp:taxon-name-part></tp:taxon-name></italic> (Fig. <xref ref-type="fig" rid="F3">3B</xref>).</p></tp:treatment-sec><tp:treatment-sec sec-type="comments" id="SECID0ESBBI"><title>Comments.</title><p><italic><tp:taxon-name><tp:taxon-name-part taxon-name-part-type="genus" reg="Augochlorella">Augochlorella</tp:taxon-name-part><tp:taxon-name-part taxon-name-part-type="species" reg="aurata">aurata</tp:taxon-name-part></tp:taxon-name></italic> and <italic><tp:taxon-name><tp:taxon-name-part taxon-name-part-type="genus" reg="Augochlorella">Augochlorella</tp:taxon-name-part><tp:taxon-name-part taxon-name-part-type="species" reg="persimilis">persimilis</tp:taxon-name-part></tp:taxon-name></italic> are often confused in collections and some females can intergrade to the degree where they are impossible to differentiate. Males are also frequently confused because the hind basitarsus character is often misinterpreted since both species have the basal third of the basitarsus with distinctly shorter hairs, which can cause confusion in keys that focus on the length of the basal hairs rather than the apical hairs, such as <xref ref-type="bibr" rid="B12">Coelho (2004)</xref>, or the keys on <ext-link xmlns:xlink="http://www.w3.org/1999/xlink" xlink:type="simple" ext-link-type="uri" xlink:href="http://discoverlife.org">discoverlife.org</ext-link> that incorrectly state that <italic><tp:taxon-name><tp:taxon-name-part taxon-name-part-type="genus" reg="Augochlorella">Augochlorella</tp:taxon-name-part><tp:taxon-name-part taxon-name-part-type="species" reg="aurata">aurata</tp:taxon-name-part></tp:taxon-name></italic> males have the “hair on rear basitarsus all about the same length”.</p><p>Given the high level of variation in <italic><tp:taxon-name><tp:taxon-name-part taxon-name-part-type="genus" reg="Augochlorella">Augochlorella</tp:taxon-name-part><tp:taxon-name-part taxon-name-part-type="species" reg="aurata">aurata</tp:taxon-name-part></tp:taxon-name></italic>, it seems likely that it is a species complex. Supporting this hypothesis are the various forms that <xref ref-type="bibr" rid="B37">Ordway (1966)</xref> recognized, one of which was elevated to species rank by <xref ref-type="bibr" rid="B12">Coelho (2004)</xref>, as well as the high barcode diversity found in the species (<xref ref-type="bibr" rid="B50">Sheffield et al. 2009</xref>).</p></tp:treatment-sec><tp:treatment-sec><!--Section generated to contain objects referenced in tp:taxon-treatment.--><fig id="F13" position="float" orientation="portrait"><object-id xmlns:xlink="http://www.w3.org/1999/xlink" content-type="doi" xlink:type="simple">10.3897/zookeys.1130.86413.figure13</object-id><object-id xmlns:xlink="http://www.w3.org/1999/xlink" content-type="arpha" xlink:type="simple">FA1D3528-5B08-5EAD-BEBE-42260D3B11A5</object-id><label>Figure 13.</label><caption><p><tp:taxon-name><tp:taxon-name-part taxon-name-part-type="genus" reg="Augochlorella">Augochlorella</tp:taxon-name-part></tp:taxon-name> characters <bold>A</bold><tp:taxon-name><tp:taxon-name-part taxon-name-part-type="genus" reg="Augochlorella">Augochlorella</tp:taxon-name-part><tp:taxon-name-part taxon-name-part-type="species" reg="aurata">aurata</tp:taxon-name-part></tp:taxon-name> female face <bold>B</bold><tp:taxon-name><tp:taxon-name-part taxon-name-part-type="genus" reg="Augochlorella">Augochlorella</tp:taxon-name-part><tp:taxon-name-part taxon-name-part-type="species" reg="persimilis">persimilis</tp:taxon-name-part></tp:taxon-name> female face <bold>C–E</bold><tp:taxon-name><tp:taxon-name-part taxon-name-part-type="genus" reg="Augochlorella">Augochlorella</tp:taxon-name-part><tp:taxon-name-part taxon-name-part-type="species" reg="aurata">aurata</tp:taxon-name-part></tp:taxon-name> female propodeal triangles demonstrating the range of variation <bold>C</bold> apical margin carinate <bold>D</bold> apical margin largely lacking a carina <bold>E</bold> apical margin completely lacking a carina and striae partially removed from margin <bold>F–H</bold><tp:taxon-name><tp:taxon-name-part taxon-name-part-type="genus" reg="Augochlorella">Augochlorella</tp:taxon-name-part><tp:taxon-name-part taxon-name-part-type="species" reg="persimilis">persimilis</tp:taxon-name-part></tp:taxon-name> female propodeal triangles demonstrating the range of variation <bold>F</bold> propodeum with narrow smooth margin <bold>G</bold> propodeum with broad smooth margin <bold>H</bold> propodeum with narrow and irregular smooth margin <bold>I</bold><tp:taxon-name><tp:taxon-name-part taxon-name-part-type="genus" reg="Augochlorella">Augochlorella</tp:taxon-name-part><tp:taxon-name-part taxon-name-part-type="species" reg="aurata">aurata</tp:taxon-name-part></tp:taxon-name> male hind basitarsus <bold>J</bold><tp:taxon-name><tp:taxon-name-part taxon-name-part-type="genus" reg="Augochlorella">Augochlorella</tp:taxon-name-part><tp:taxon-name-part taxon-name-part-type="species" reg="persimilis">persimilis</tp:taxon-name-part></tp:taxon-name> male hind basitarsus. Scale bars: 1 mm (<bold>A, B</bold>); 500 µm (<bold>C–H, I, J</bold>).</p></caption><graphic xmlns:xlink="http://www.w3.org/1999/xlink" xlink:href="zookeys-1130-103_article-86413__-g013.jpg" position="float" orientation="portrait" xlink:type="simple" id="oo_771322.jpg"><uri content-type="original_file" xlink:type="simple">https://binary.pensoft.net/fig/771322</uri></graphic></fig><fig id="F3" position="float" orientation="portrait"><object-id xmlns:xlink="http://www.w3.org/1999/xlink" content-type="doi" xlink:type="simple">10.3897/zookeys.1130.86413.figure3</object-id><object-id xmlns:xlink="http://www.w3.org/1999/xlink" content-type="arpha" xlink:type="simple">01DD6C11-5541-5F1B-AF5C-B59743C7723B</object-id><label>Figure 3.</label><caption><p>Characters to separate <italic><tp:taxon-name><tp:taxon-name-part taxon-name-part-type="genus" reg="Augochlora">Augochlora</tp:taxon-name-part></tp:taxon-name></italic> and <italic><tp:taxon-name><tp:taxon-name-part taxon-name-part-type="genus" reg="Augochlorella">Augochlorella</tp:taxon-name-part></tp:taxon-name></italic><bold>A</bold> S1 of <italic><tp:taxon-name><tp:taxon-name-part taxon-name-part-type="genus" reg="Augochlora">Augochlora</tp:taxon-name-part><tp:taxon-name-part taxon-name-part-type="species" reg="pura">pura</tp:taxon-name-part></tp:taxon-name></italic> female with a median keel indicated by red arrow <bold>B</bold><italic><tp:taxon-name><tp:taxon-name-part taxon-name-part-type="genus" reg="Augochlora">Augochlora</tp:taxon-name-part><tp:taxon-name-part taxon-name-part-type="species" reg="pura">pura</tp:taxon-name-part></tp:taxon-name></italic> male rear propodeum showing distinct punctures <bold>C</bold><italic><tp:taxon-name><tp:taxon-name-part taxon-name-part-type="genus" reg="Augochlora">Augochlora</tp:taxon-name-part><tp:taxon-name-part taxon-name-part-type="species" reg="pura">pura</tp:taxon-name-part></tp:taxon-name></italic> female face with protruding paraocular lobe indicated by red arrow <bold>D</bold><italic><tp:taxon-name><tp:taxon-name-part taxon-name-part-type="genus" reg="Augochlorella">Augochlorella</tp:taxon-name-part><tp:taxon-name-part taxon-name-part-type="species" reg="aurata">aurata</tp:taxon-name-part></tp:taxon-name></italic> female face with undeveloped paraocular lobe indicated by red arrow <bold>E</bold><italic><tp:taxon-name><tp:taxon-name-part taxon-name-part-type="genus" reg="Augochlora">Augochlora</tp:taxon-name-part><tp:taxon-name-part taxon-name-part-type="species" reg="pura">pura</tp:taxon-name-part></tp:taxon-name></italic> male face with protruding paraocular lobe indicated by red arrow <bold>F</bold><italic><tp:taxon-name><tp:taxon-name-part taxon-name-part-type="genus" reg="Augochlorella">Augochlorella</tp:taxon-name-part><tp:taxon-name-part taxon-name-part-type="species" reg="aurata">aurata</tp:taxon-name-part></tp:taxon-name></italic> male with undeveloped paraocular lobe indicated by red arrow. Scale bars: 1 mm.</p></caption><graphic xmlns:xlink="http://www.w3.org/1999/xlink" xlink:href="zookeys-1130-103_article-86413__-g003.jpg" position="float" orientation="portrait" xlink:type="simple" id="oo_771312.jpg"><uri content-type="original_file" xlink:type="simple">https://binary.pensoft.net/fig/771312</uri></graphic></fig><fig id="F2" position="float" orientation="portrait"><object-id xmlns:xlink="http://www.w3.org/1999/xlink" content-type="doi" xlink:type="simple">10.3897/zookeys.1130.86413.figure2</object-id><object-id xmlns:xlink="http://www.w3.org/1999/xlink" content-type="arpha" xlink:type="simple">F76BB89C-B703-5E5C-98EC-05C1219EDA4B</object-id><label>Figure 2.</label><caption><p>Characters to separate <italic><tp:taxon-name><tp:taxon-name-part taxon-name-part-type="genus" reg="Agapostemon">Agapostemon</tp:taxon-name-part></tp:taxon-name></italic> from <tp:taxon-name><tp:taxon-name-part taxon-name-part-type="tribe">Augochlorini</tp:taxon-name-part></tp:taxon-name>: Complete raised carina on the rear face of the propodeum in <italic><tp:taxon-name><tp:taxon-name-part taxon-name-part-type="genus" reg="Agapostemon">Agapostemon</tp:taxon-name-part></tp:taxon-name></italic><bold>A</bold> female and <bold>B</bold> male. Incomplete carina in <bold>C</bold><italic><tp:taxon-name><tp:taxon-name-part taxon-name-part-type="genus" reg="Augochloropsis">Augochloropsis</tp:taxon-name-part></tp:taxon-name></italic> female and <bold>D</bold><italic><tp:taxon-name><tp:taxon-name-part taxon-name-part-type="genus" reg="Augochlorella">Augochlorella</tp:taxon-name-part></tp:taxon-name></italic> male <bold>E</bold><italic><tp:taxon-name><tp:taxon-name-part taxon-name-part-type="genus" reg="Agapostemon">Agapostemon</tp:taxon-name-part></tp:taxon-name></italic> male hind leg with first two tarsomeres fused (red arrow pointing to point of fusion).</p></caption><graphic xmlns:xlink="http://www.w3.org/1999/xlink" xlink:href="zookeys-1130-103_article-86413__-g002.jpg" position="float" orientation="portrait" xlink:type="simple" id="oo_771311.jpg"><uri content-type="original_file" xlink:type="simple">https://binary.pensoft.net/fig/771311</uri></graphic></fig></tp:treatment-sec><ref-list><ref id="B12"><mixed-citation xmlns:xlink="http://www.w3.org/1999/xlink" xlink:type="simple"><person-group><name name-style="western"><surname>Coelho</surname><given-names>BWT</given-names></name></person-group> (<year>2004</year>) <article-title>A review of the bee genus <italic><tp:taxon-name><tp:taxon-name-part taxon-name-part-type="genus">Augochlorella</tp:taxon-name-part></tp:taxon-name></italic> (<tp:taxon-name><tp:taxon-name-part taxon-name-part-type="order">Hymenoptera</tp:taxon-name-part></tp:taxon-name>: <tp:taxon-name><tp:taxon-name-part taxon-name-part-type="family">Halictidae</tp:taxon-name-part></tp:taxon-name>: <tp:taxon-name><tp:taxon-name-part taxon-name-part-type="tribe">Augochlorini</tp:taxon-name-part></tp:taxon-name>).</article-title><source>Systematic Entomology</source><volume>29</volume>(<issue>3</issue>): <fpage>282</fpage>–<lpage>323</lpage>. <ext-link xlink:type="simple" ext-link-type="doi" xlink:href="10.1111/j.0307-6970.2004.00243.x">https://doi.org/10.1111/j.0307-6970.2004.00243.x</ext-link></mixed-citation></ref><ref id="B37"><mixed-citation xmlns:xlink="http://www.w3.org/1999/xlink" xlink:type="simple"><person-group><name name-style="western"><surname>Ordway</surname><given-names>E</given-names></name></person-group> (<year>1966</year>) <article-title>Systematics of the genus <italic><tp:taxon-name><tp:taxon-name-part taxon-name-part-type="genus">Augochlorella</tp:taxon-name-part></tp:taxon-name></italic> (<tp:taxon-name><tp:taxon-name-part taxon-name-part-type="order">Hymenoptera</tp:taxon-name-part></tp:taxon-name>, <tp:taxon-name><tp:taxon-name-part taxon-name-part-type="family">Halictidae</tp:taxon-name-part></tp:taxon-name>) north of Mexico.</article-title><source>The University of Kansas Science Bulletin</source><volume>46</volume>: <fpage>509</fpage>–<lpage>624</lpage>. <ext-link xlink:type="simple" ext-link-type="doi" xlink:href="10.5962/bhl.part.20079">https://doi.org/10.5962/bhl.part.20079</ext-link></mixed-citation></ref><ref id="B50"><mixed-citation xmlns:xlink="http://www.w3.org/1999/xlink" xlink:type="simple"><person-group><name name-style="western"><surname>Sheffield</surname><given-names>CS</given-names></name><name name-style="western"><surname>Hebert</surname><given-names>PDN</given-names></name><name name-style="western"><surname>Kevan</surname><given-names>PG</given-names></name><name name-style="western"><surname>Packer</surname><given-names>L</given-names></name></person-group> (<year>2009</year>) <article-title>DNA barcoding a regional bee (<tp:taxon-name><tp:taxon-name-part taxon-name-part-type="order">Hymenoptera</tp:taxon-name-part></tp:taxon-name>: <tp:taxon-name><tp:taxon-name-part taxon-name-part-type="superfamily">Apoidea</tp:taxon-name-part></tp:taxon-name>) fauna and its potential for ecological studies.</article-title><source>Molecular Ecology Resources</source><volume>9</volume>: <fpage>196</fpage>–<lpage>207</lpage>. <ext-link xlink:type="simple" ext-link-type="doi" xlink:href="10.1111/j.1755-0998.2009.02645.x">https://doi.org/10.1111/j.1755-0998.2009.02645.x</ext-link></mixed-citation></ref></ref-list></tp:taxon-treatment>
