# Supplementary material for: ﻿A review of the Augochloropsis (Hymenoptera, Halictidae) and keys to the shiny green Halictinae of the midwestern United States
Source: Zookeys. 2022 Nov 18;1130:103–52. doi: 10.3897/zookeys.1130.86413 (PMC9836709; doi:10.3897/zookeys.1130.86413)
Supplement: XML Treatment for Augochlorella persimilis [file zookeys.1130.86413-treatment10.xml]

<!DOCTYPE tp:taxon-treatment
  PUBLIC "-//TaxonX//DTD Taxonomic Treatment Publishing DTD v0 20100105//EN" "tax-treatment-NSO.dtd">
<tp:taxon-treatment xmlns:tp="http://www.plazi.org/taxpub"><tp:treatment-meta><kwd-group><label>Taxon classification</label><kwd>
                <named-content content-type="kingdom">Animalia</named-content>
              </kwd><kwd>
                <named-content content-type="order">Hymenoptera</named-content>
              </kwd><kwd>
                <named-content content-type="family">Halictidae</named-content>
              </kwd></kwd-group><mixed-citation publication-type="journal"><person-group><name><surname>Portman</surname><given-names>Zachary M.</given-names></name><name><surname>Arduser</surname><given-names>Mike</given-names></name><name><surname>Lane</surname><given-names>Ian G.</given-names></name><name><surname>Cariveau</surname><given-names>Daniel P.</given-names></name></person-group><article-title>﻿A review of the <italic><tp:taxon-name><tp:taxon-name-part taxon-name-part-type="genus" reg="Augochloropsis">Augochloropsis</tp:taxon-name-part></tp:taxon-name></italic> (<tp:taxon-name><tp:taxon-name-part taxon-name-part-type="order">Hymenoptera</tp:taxon-name-part></tp:taxon-name>, <tp:taxon-name><tp:taxon-name-part taxon-name-part-type="family">Halictidae</tp:taxon-name-part></tp:taxon-name>) and keys to the shiny green <tp:taxon-name><tp:taxon-name-part taxon-name-part-type="subfamily">Halictinae</tp:taxon-name-part></tp:taxon-name> of the midwestern United States</article-title><source>Zookeys</source><day>18</day><month>11</month><year>2022</year><volume>1130</volume><fpage>103</fpage><lpage>152</lpage><pub-id pub-id-type="doi">10.3897/zookeys.1130.86413</pub-id></mixed-citation></tp:treatment-meta><tp:nomenclature><label>﻿</label><tp:taxon-name>
              <object-id xmlns:xlink="http://www.w3.org/1999/xlink" content-type="arpha" xlink:type="simple">A9FE1A28-2F27-53EF-BB6F-B41BD5CF0890</object-id>
              <tp:taxon-name-part taxon-name-part-type="genus" reg="Augochlorella">Augochlorella</tp:taxon-name-part>
              <tp:taxon-name-part taxon-name-part-type="species" reg="persimilis">persimilis</tp:taxon-name-part>
            </tp:taxon-name><tp:taxon-authority>(Viereck)</tp:taxon-authority></tp:nomenclature><tp:treatment-sec sec-type="diagnosis" id="SECID0E6EBI"><title>Diagnosis.</title><p><italic><tp:taxon-name><tp:taxon-name-part taxon-name-part-type="genus" reg="Augochlorella">Augochlorella</tp:taxon-name-part><tp:taxon-name-part taxon-name-part-type="species" reg="persimilis">persimilis</tp:taxon-name-part></tp:taxon-name></italic> is very similar to <italic><tp:taxon-name><tp:taxon-name-part taxon-name-part-type="genus" reg="Augochlorella">Augochlorella</tp:taxon-name-part><tp:taxon-name-part taxon-name-part-type="species" reg="aurata">aurata</tp:taxon-name-part></tp:taxon-name></italic>. Females can be distinguished by the lack of rugae at the rear of the propodeal triangle, though this character can often be subtle (Fig. <xref ref-type="fig" rid="F13">13F–H</xref>). In addition, <italic><tp:taxon-name><tp:taxon-name-part taxon-name-part-type="genus" reg="Augochlorella">Augochlorella</tp:taxon-name-part><tp:taxon-name-part taxon-name-part-type="species" reg="persimilis">persimilis</tp:taxon-name-part></tp:taxon-name></italic> tend to be smaller than <italic><tp:taxon-name><tp:taxon-name-part taxon-name-part-type="genus" reg="Augochlorella">Augochlorella</tp:taxon-name-part><tp:taxon-name-part taxon-name-part-type="species" reg="aurata">aurata</tp:taxon-name-part></tp:taxon-name></italic>, and they have a more extensive apical black mark on the clypeus, with the black part taking up approximately one-third of the length of the clypeus (Fig. <xref ref-type="fig" rid="F13">13B</xref>), compared to approximately one-fourth the length of the clypeus in <italic><tp:taxon-name><tp:taxon-name-part taxon-name-part-type="genus" reg="Augochlorella">Augochlorella</tp:taxon-name-part><tp:taxon-name-part taxon-name-part-type="species" reg="aurata">aurata</tp:taxon-name-part></tp:taxon-name></italic> (Fig. <xref ref-type="fig" rid="F13">13A</xref>). Note that there are often females of <italic><tp:taxon-name><tp:taxon-name-part taxon-name-part-type="genus" reg="Augochlorella">Augochlorella</tp:taxon-name-part><tp:taxon-name-part taxon-name-part-type="species" reg="persimilis">persimilis</tp:taxon-name-part></tp:taxon-name></italic> and <italic><tp:taxon-name><tp:taxon-name-part taxon-name-part-type="genus" reg="Augochlorella">Augochlorella</tp:taxon-name-part><tp:taxon-name-part taxon-name-part-type="species" reg="aurata">aurata</tp:taxon-name-part></tp:taxon-name></italic> that cannot be reliably separated.</p><p>Male <italic><tp:taxon-name><tp:taxon-name-part taxon-name-part-type="genus" reg="Augochlorella">Augochlorella</tp:taxon-name-part><tp:taxon-name-part taxon-name-part-type="species" reg="persimilis">persimilis</tp:taxon-name-part></tp:taxon-name></italic> can be separated from <italic><tp:taxon-name><tp:taxon-name-part taxon-name-part-type="genus" reg="Augochlorella">Augochlorella</tp:taxon-name-part><tp:taxon-name-part taxon-name-part-type="species" reg="aurata">aurata</tp:taxon-name-part></tp:taxon-name></italic> by the length of the hairs on the inner side of the hind basitarsus: <italic><tp:taxon-name><tp:taxon-name-part taxon-name-part-type="genus" reg="Augochlorella">Augochlorella</tp:taxon-name-part><tp:taxon-name-part taxon-name-part-type="species" reg="persimilis">persimilis</tp:taxon-name-part></tp:taxon-name></italic> have the hairs very short for the basal third, then the hairs flare out to about twice the width of the basitarsus (Fig. <xref ref-type="fig" rid="F13">13J</xref>). In contrast, the hairs on <italic><tp:taxon-name><tp:taxon-name-part taxon-name-part-type="genus" reg="Augochlorella">Augochlorella</tp:taxon-name-part><tp:taxon-name-part taxon-name-part-type="species" reg="aurata">aurata</tp:taxon-name-part></tp:taxon-name></italic> are short for the basal third, and only get slightly longer, about equal in length to the width of the basitarsus (Fig. <xref ref-type="fig" rid="F13">13I</xref>). Like females, the males of <italic><tp:taxon-name><tp:taxon-name-part taxon-name-part-type="genus" reg="Augochlorella">Augochlorella</tp:taxon-name-part><tp:taxon-name-part taxon-name-part-type="species" reg="persimilis">persimilis</tp:taxon-name-part></tp:taxon-name></italic> also have a lack of rugae at the rear of the propodeal triangle but it is less distinct (see Fig. <xref ref-type="fig" rid="F13">13F–H</xref>).</p></tp:treatment-sec><tp:treatment-sec sec-type="comments" id="SECID0EDKBI"><title>Comments.</title><p>This species has a more southern distribution than <italic><tp:taxon-name><tp:taxon-name-part taxon-name-part-type="genus" reg="Augochlorella">Augochlorella</tp:taxon-name-part><tp:taxon-name-part taxon-name-part-type="species" reg="aurata">aurata</tp:taxon-name-part></tp:taxon-name></italic>, though the species commonly overlap and co-occur. The northern extent of the range of <italic><tp:taxon-name><tp:taxon-name-part taxon-name-part-type="genus" reg="Augochlorella">Augochlorella</tp:taxon-name-part><tp:taxon-name-part taxon-name-part-type="species" reg="persimilis">persimilis</tp:taxon-name-part></tp:taxon-name></italic> reaches the southern part of Michigan, Minnesota, and Wisconsin (<xref ref-type="bibr" rid="B60">Wolf and Ascher 2008</xref>; <xref ref-type="bibr" rid="B22">Gibbs et al. 2017</xref>).</p></tp:treatment-sec><tp:treatment-sec><!--Section generated to contain objects referenced in tp:taxon-treatment.--><fig id="F13" position="float" orientation="portrait"><object-id xmlns:xlink="http://www.w3.org/1999/xlink" content-type="doi" xlink:type="simple">10.3897/zookeys.1130.86413.figure13</object-id><object-id xmlns:xlink="http://www.w3.org/1999/xlink" content-type="arpha" xlink:type="simple">FA1D3528-5B08-5EAD-BEBE-42260D3B11A5</object-id><label>Figure 13.</label><caption><p><tp:taxon-name><tp:taxon-name-part taxon-name-part-type="genus" reg="Augochlorella">Augochlorella</tp:taxon-name-part></tp:taxon-name> characters <bold>A</bold><tp:taxon-name><tp:taxon-name-part taxon-name-part-type="genus" reg="Augochlorella">Augochlorella</tp:taxon-name-part><tp:taxon-name-part taxon-name-part-type="species" reg="aurata">aurata</tp:taxon-name-part></tp:taxon-name> female face <bold>B</bold><tp:taxon-name><tp:taxon-name-part taxon-name-part-type="genus" reg="Augochlorella">Augochlorella</tp:taxon-name-part><tp:taxon-name-part taxon-name-part-type="species" reg="persimilis">persimilis</tp:taxon-name-part></tp:taxon-name> female face <bold>C–E</bold><tp:taxon-name><tp:taxon-name-part taxon-name-part-type="genus" reg="Augochlorella">Augochlorella</tp:taxon-name-part><tp:taxon-name-part taxon-name-part-type="species" reg="aurata">aurata</tp:taxon-name-part></tp:taxon-name> female propodeal triangles demonstrating the range of variation <bold>C</bold> apical margin carinate <bold>D</bold> apical margin largely lacking a carina <bold>E</bold> apical margin completely lacking a carina and striae partially removed from margin <bold>F–H</bold><tp:taxon-name><tp:taxon-name-part taxon-name-part-type="genus" reg="Augochlorella">Augochlorella</tp:taxon-name-part><tp:taxon-name-part taxon-name-part-type="species" reg="persimilis">persimilis</tp:taxon-name-part></tp:taxon-name> female propodeal triangles demonstrating the range of variation <bold>F</bold> propodeum with narrow smooth margin <bold>G</bold> propodeum with broad smooth margin <bold>H</bold> propodeum with narrow and irregular smooth margin <bold>I</bold><tp:taxon-name><tp:taxon-name-part taxon-name-part-type="genus" reg="Augochlorella">Augochlorella</tp:taxon-name-part><tp:taxon-name-part taxon-name-part-type="species" reg="aurata">aurata</tp:taxon-name-part></tp:taxon-name> male hind basitarsus <bold>J</bold><tp:taxon-name><tp:taxon-name-part taxon-name-part-type="genus" reg="Augochlorella">Augochlorella</tp:taxon-name-part><tp:taxon-name-part taxon-name-part-type="species" reg="persimilis">persimilis</tp:taxon-name-part></tp:taxon-name> male hind basitarsus. Scale bars: 1 mm (<bold>A, B</bold>); 500 µm (<bold>C–H, I, J</bold>).</p></caption><graphic xmlns:xlink="http://www.w3.org/1999/xlink" xlink:href="zookeys-1130-103_article-86413__-g013.jpg" position="float" orientation="portrait" xlink:type="simple" id="oo_771322.jpg"><uri content-type="original_file" xlink:type="simple">https://binary.pensoft.net/fig/771322</uri></graphic></fig></tp:treatment-sec><ref-list><ref id="B60"><mixed-citation xmlns:xlink="http://www.w3.org/1999/xlink" xlink:type="simple"><person-group><name name-style="western"><surname>Wolf</surname><given-names>AT</given-names></name><name name-style="western"><surname>Ascher</surname><given-names>JS</given-names></name></person-group> (<year>2008</year>) <article-title>Bees of Wisconsin (<tp:taxon-name><tp:taxon-name-part taxon-name-part-type="order">Hymenoptera</tp:taxon-name-part></tp:taxon-name>: <tp:taxon-name><tp:taxon-name-part taxon-name-part-type="superfamily">Apoidea</tp:taxon-name-part></tp:taxon-name>: <tp:taxon-name><tp:taxon-name-part taxon-name-part-type="clade">Anthophila</tp:taxon-name-part></tp:taxon-name>).</article-title><source>Great Lakes Entomologist</source><volume>41</volume>: <fpage>129</fpage>–<lpage>168</lpage>.</mixed-citation></ref><ref id="B22"><mixed-citation xmlns:xlink="http://www.w3.org/1999/xlink" xlink:type="simple"><person-group><name name-style="western"><surname>Gibbs</surname><given-names>J</given-names></name><name name-style="western"><surname>Ascher</surname><given-names>JS</given-names></name><name name-style="western"><surname>Rightmyer</surname><given-names>MG</given-names></name><name name-style="western"><surname>Isaacs</surname><given-names>R</given-names></name></person-group> (<year>2017</year>) <article-title>The bees of Michigan (<tp:taxon-name><tp:taxon-name-part taxon-name-part-type="order">Hymenoptera</tp:taxon-name-part></tp:taxon-name>: <tp:taxon-name><tp:taxon-name-part taxon-name-part-type="superfamily">Apoidea</tp:taxon-name-part></tp:taxon-name>: <tp:taxon-name><tp:taxon-name-part taxon-name-part-type="clade">Anthophila</tp:taxon-name-part></tp:taxon-name>), with notes on distribution, taxonomy, pollination, and natural history.</article-title><source>Zootaxa</source><volume>4352</volume>(<issue>1</issue>): <fpage>1</fpage>–<lpage>160</lpage>. <ext-link xlink:type="simple" ext-link-type="doi" xlink:href="10.11646/zootaxa.4352.1.1">https://doi.org/10.11646/zootaxa.4352.1.1</ext-link></mixed-citation></ref></ref-list></tp:taxon-treatment>
