# Supplementary material for: ﻿A review of the Augochloropsis (Hymenoptera, Halictidae) and keys to the shiny green Halictinae of the midwestern United States
Source: Zookeys. 2022 Nov 18;1130:103–52. doi: 10.3897/zookeys.1130.86413 (PMC9836709; doi:10.3897/zookeys.1130.86413)
Supplement: XML Treatment for Augochlora [file zookeys.1130.86413-treatment11.xml]

<!DOCTYPE tp:taxon-treatment
  PUBLIC "-//TaxonX//DTD Taxonomic Treatment Publishing DTD v0 20100105//EN" "tax-treatment-NSO.dtd">
<tp:taxon-treatment xmlns:tp="http://www.plazi.org/taxpub"><tp:treatment-meta><kwd-group><label>Taxon classification</label><kwd>
                <named-content content-type="kingdom">Animalia</named-content>
              </kwd><kwd>
                <named-content content-type="order">Hymenoptera</named-content>
              </kwd><kwd>
                <named-content content-type="family">Halictidae</named-content>
              </kwd></kwd-group><mixed-citation publication-type="journal"><person-group><name><surname>Portman</surname><given-names>Zachary M.</given-names></name><name><surname>Arduser</surname><given-names>Mike</given-names></name><name><surname>Lane</surname><given-names>Ian G.</given-names></name><name><surname>Cariveau</surname><given-names>Daniel P.</given-names></name></person-group><article-title>﻿A review of the <italic><tp:taxon-name><tp:taxon-name-part taxon-name-part-type="genus" reg="Augochloropsis">Augochloropsis</tp:taxon-name-part></tp:taxon-name></italic> (<tp:taxon-name><tp:taxon-name-part taxon-name-part-type="order">Hymenoptera</tp:taxon-name-part></tp:taxon-name>, <tp:taxon-name><tp:taxon-name-part taxon-name-part-type="family">Halictidae</tp:taxon-name-part></tp:taxon-name>) and keys to the shiny green <tp:taxon-name><tp:taxon-name-part taxon-name-part-type="subfamily">Halictinae</tp:taxon-name-part></tp:taxon-name> of the midwestern United States</article-title><source>Zookeys</source><day>18</day><month>11</month><year>2022</year><volume>1130</volume><fpage>103</fpage><lpage>152</lpage><pub-id pub-id-type="doi">10.3897/zookeys.1130.86413</pub-id></mixed-citation></tp:treatment-meta><tp:nomenclature><label>﻿Genus</label><tp:taxon-name>
              <object-id xmlns:xlink="http://www.w3.org/1999/xlink" content-type="arpha" xlink:type="simple">4FE6DF87-0227-5476-86B5-61FC45E654E0</object-id>
              <tp:taxon-name-part taxon-name-part-type="genus" reg="Augochlora">Augochlora</tp:taxon-name-part>
            </tp:taxon-name><tp:taxon-authority>Smith</tp:taxon-authority></tp:nomenclature><tp:treatment-sec sec-type="comments" id="SECID0EHMBI"><title>Comments.</title><p><italic><tp:taxon-name><tp:taxon-name-part taxon-name-part-type="genus" reg="Augochlora">Augochlora</tp:taxon-name-part><tp:taxon-name-part taxon-name-part-type="species" reg="pura">pura</tp:taxon-name-part></tp:taxon-name></italic> is the only species of <italic><tp:taxon-name><tp:taxon-name-part taxon-name-part-type="genus" reg="Augochlora">Augochlora</tp:taxon-name-part></tp:taxon-name></italic> that occurs in the midwestern United States.</p></tp:treatment-sec></tp:taxon-treatment>
