# Supplementary material for: ﻿A review of the Augochloropsis (Hymenoptera, Halictidae) and keys to the shiny green Halictinae of the midwestern United States
Source: Zookeys. 2022 Nov 18;1130:103–52. doi: 10.3897/zookeys.1130.86413 (PMC9836709; doi:10.3897/zookeys.1130.86413)
Supplement: XML Treatment for Augochloropsis (Paraugochloropsis) humeralis [file zookeys.1130.86413-treatment14.xml]

<!DOCTYPE tp:taxon-treatment
  PUBLIC "-//TaxonX//DTD Taxonomic Treatment Publishing DTD v0 20100105//EN" "tax-treatment-NSO.dtd">
<tp:taxon-treatment xmlns:tp="http://www.plazi.org/taxpub"><tp:treatment-meta><kwd-group><label>Taxon classification</label><kwd>
                <named-content content-type="kingdom">Animalia</named-content>
              </kwd><kwd>
                <named-content content-type="order">Hymenoptera</named-content>
              </kwd><kwd>
                <named-content content-type="family">Halictidae</named-content>
              </kwd></kwd-group><mixed-citation publication-type="journal"><person-group><name><surname>Portman</surname><given-names>Zachary M.</given-names></name><name><surname>Arduser</surname><given-names>Mike</given-names></name><name><surname>Lane</surname><given-names>Ian G.</given-names></name><name><surname>Cariveau</surname><given-names>Daniel P.</given-names></name></person-group><article-title>﻿A review of the <italic><tp:taxon-name><tp:taxon-name-part taxon-name-part-type="genus" reg="Augochloropsis">Augochloropsis</tp:taxon-name-part></tp:taxon-name></italic> (<tp:taxon-name><tp:taxon-name-part taxon-name-part-type="order">Hymenoptera</tp:taxon-name-part></tp:taxon-name>, <tp:taxon-name><tp:taxon-name-part taxon-name-part-type="family">Halictidae</tp:taxon-name-part></tp:taxon-name>) and keys to the shiny green <tp:taxon-name><tp:taxon-name-part taxon-name-part-type="subfamily">Halictinae</tp:taxon-name-part></tp:taxon-name> of the midwestern United States</article-title><source>Zookeys</source><day>18</day><month>11</month><year>2022</year><volume>1130</volume><fpage>103</fpage><lpage>152</lpage><pub-id pub-id-type="doi">10.3897/zookeys.1130.86413</pub-id></mixed-citation></tp:treatment-meta><tp:nomenclature><label>﻿</label><tp:taxon-name><object-id xmlns:xlink="http://www.w3.org/1999/xlink" content-type="arpha" xlink:type="simple">325809A4-9F43-55EC-9FC5-06CFB5C1657F</object-id><tp:taxon-name-part taxon-name-part-type="genus" reg="Augochloropsis">Augochloropsis</tp:taxon-name-part> (<tp:taxon-name-part taxon-name-part-type="subgenus" reg="Paraugochloropsis">Paraugochloropsis</tp:taxon-name-part>) <tp:taxon-name-part taxon-name-part-type="species" reg="humeralis">humeralis</tp:taxon-name-part></tp:taxon-name><tp:taxon-authority>(Patton)</tp:taxon-authority><tp:taxon-status xmlns:xlink="http://www.w3.org/1999/xlink" xlink:type="simple">stat. nov.</tp:taxon-status><tp:nomenclature-citation-list><tp:nomenclature-citation><tp:taxon-name>
                  <tp:taxon-name-part taxon-name-part-type="genus" reg="Augochlora">Augochlora</tp:taxon-name-part>
                  <tp:taxon-name-part taxon-name-part-type="species" reg="humeralis">humeralis</tp:taxon-name-part>
                </tp:taxon-name><comment>Patton, 1879: 365 ♀♂. <bold>Lectotype</bold>: ♀ USA, North-western Kansas, 8 Sep 1877 leg. S.W. Williston, on goldenrod [<named-content xmlns:xlink="http://www.w3.org/1999/xlink" content-type="dwc:institutional_code" xlink:title="The Academy of Natural Sciences of Drexel University" xlink:href="http://grbio.org/institution/academy-natural-sciences-philadelphia" xlink:type="simple">ANSP</named-content>]. Images examined by ZP and MA. <bold>New lectotype designation.</bold> (Labels read: “N.W. Kans. / Williston // Augochlora ♀ / humeralis n.s.”).</comment></tp:nomenclature-citation><tp:nomenclature-citation><tp:taxon-name>
                  <tp:taxon-name-part taxon-name-part-type="genus" reg="Agapostemon">Agapostemon</tp:taxon-name-part>
                  <tp:taxon-name-part taxon-name-part-type="species" reg="caeruleus">caeruleus</tp:taxon-name-part>
                </tp:taxon-name><comment>Ashmead, 1890: 7 ♂ (not ♀) (syn. <xref ref-type="bibr" rid="B48">Sandhouse 1937</xref>). <bold>Holotype</bold>: ♂ USA, Colorado, Denver [<named-content xmlns:xlink="http://www.w3.org/1999/xlink" content-type="dwc:institutional_code" xlink:title="Smithsonian National Museum of Natural History" xlink:href="http://grbio.org/institution/smithsonian-institution-national-museum-natural-history-0" xlink:type="simple">USNM</named-content> ENT 00536769]. Images examined by ZP and MA. Online record: <ext-link xmlns:xlink="http://www.w3.org/1999/xlink" xlink:type="simple" ext-link-type="uri" xlink:href="http://n2t.net/ark:/65665/320b8ee01-69e8-40bd-ab90-fcb717151953">http://n2t.net/ark:/65665/320b8ee01-69e8-40bd-ab90-fcb717151953</ext-link>. (Labels read: “Col. // [illegible symbol] Type / No 5516 / U.S.N.M. [red label] // Ashmead / Collection // Collection / Ashmead // Augochlora (Agapostemon) / ♀ coerulea Ash // <named-content xmlns:xlink="http://www.w3.org/1999/xlink" content-type="dwc:institutional_code" xlink:title="Smithsonian National Museum of Natural History" xlink:href="http://grbio.org/institution/smithsonian-institution-national-museum-natural-history-0" xlink:type="simple">USNM</named-content> ENT / 00536769 [yellow label with barcode]”).</comment></tp:nomenclature-citation><tp:nomenclature-citation><tp:taxon-name>
                  <tp:taxon-name-part taxon-name-part-type="genus" reg="Augochlora">Augochlora</tp:taxon-name-part>
                  <tp:taxon-name-part taxon-name-part-type="species" reg="sumptuosa">sumptuosa</tp:taxon-name-part>
                  <tp:taxon-name-part taxon-name-part-type="subspecies" reg="bolliana">bolliana</tp:taxon-name-part>
                </tp:taxon-name><comment>Cockerell, 1909: 31 ♀ (syn. Under <tp:taxon-name><tp:taxon-name-part taxon-name-part-type="genus" reg="Augochloropsis">Augochloropsis</tp:taxon-name-part><tp:taxon-name-part taxon-name-part-type="species" reg="caerulea">caerulea</tp:taxon-name-part></tp:taxon-name> by <xref ref-type="bibr" rid="B48">Sandhouse 1937</xref>). Images cursorily examined by ZP and MA. <bold>New synonym. Syntype(s?)</bold>: USA, Texas, Lee Co. [<named-content xmlns:xlink="http://www.w3.org/1999/xlink" content-type="dwc:institutional_code" xlink:title="Smithsonian National Museum of Natural History" xlink:href="http://grbio.org/institution/smithsonian-institution-national-museum-natural-history-0" xlink:type="simple">USNM</named-content> Type No. 23306 barcode #: 00536763]. Online record: <ext-link xmlns:xlink="http://www.w3.org/1999/xlink" xlink:type="simple" ext-link-type="uri" xlink:href="http://n2t.net/ark:/65665/32fdc8c3b-b5b4-4cec-968e-4040825fa92d">http://n2t.net/ark:/65665/32fdc8c3b-b5b4-4cec-968e-4040825fa92d</ext-link> (Labels read: “Lee Co. / TX. 06 / VI. 0 [illegible symbol] // [red label] Type No. / 23306 / U.S.N.M. // A. sumptuosa / bolliana Ckll / TYPE // <named-content xmlns:xlink="http://www.w3.org/1999/xlink" content-type="dwc:institutional_code" xlink:title="Smithsonian National Museum of Natural History" xlink:href="http://grbio.org/institution/smithsonian-institution-national-museum-natural-history-0" xlink:type="simple">USNM</named-content> ENT / 00536763 [yellow label with barcode]”).</comment></tp:nomenclature-citation><tp:nomenclature-citation><tp:taxon-name><tp:taxon-name-part taxon-name-part-type="genus" reg="Halictus">Halictus</tp:taxon-name-part> (<tp:taxon-name-part taxon-name-part-type="subgenus" reg="Augochlora">Augochlora</tp:taxon-name-part>) <tp:taxon-name-part taxon-name-part-type="species" reg="pattoni">pattoni</tp:taxon-name-part></tp:taxon-name><comment>Vachal, 1903: 132 (proposed replacement name for <tp:taxon-name><tp:taxon-name-part taxon-name-part-type="genus" reg="Augochloropsis"/><tp:taxon-name-part taxon-name-part-type="species" reg="humeralis">humeralis</tp:taxon-name-part></tp:taxon-name> Patton; syn. by <xref ref-type="bibr" rid="B48">Sandhouse 1937</xref>).</comment></tp:nomenclature-citation><tp:nomenclature-citation><tp:taxon-name><tp:taxon-name-part taxon-name-part-type="genus" reg="Augochlora">Augochlora</tp:taxon-name-part> (<tp:taxon-name-part taxon-name-part-type="subgenus" reg="Augochloropsis">Augochloropsis</tp:taxon-name-part>) <tp:taxon-name-part taxon-name-part-type="species" reg="humeralis">humeralis</tp:taxon-name-part></tp:taxon-name><comment>(in <xref ref-type="bibr" rid="B57">Titus 1901</xref>: taxonomy).</comment></tp:nomenclature-citation><tp:nomenclature-citation><tp:taxon-name>
                  <tp:taxon-name-part taxon-name-part-type="genus" reg="Augochloropsis">Augochloropsis</tp:taxon-name-part>
                  <tp:taxon-name-part taxon-name-part-type="species" reg="caerulea">caerulea</tp:taxon-name-part>
                </tp:taxon-name><comment>(in <xref ref-type="bibr" rid="B48">Sandhouse 1937</xref> [in part]: key; <xref ref-type="bibr" rid="B27">Lovell 1942</xref>: key).</comment></tp:nomenclature-citation><tp:nomenclature-citation><tp:taxon-name>
                  <tp:taxon-name-part taxon-name-part-type="genus" reg="Augochloropsis">Augochloropsis</tp:taxon-name-part>
                  <tp:taxon-name-part taxon-name-part-type="species" reg="humeralis">humeralis</tp:taxon-name-part>
                </tp:taxon-name><comment>(in <xref ref-type="bibr" rid="B15">Dreisbach 1945</xref>: key).</comment></tp:nomenclature-citation><tp:nomenclature-citation><tp:taxon-name><tp:taxon-name-part taxon-name-part-type="genus" reg="Augochloropsis">Augochloropsis</tp:taxon-name-part> (<tp:taxon-name-part taxon-name-part-type="subgenus" reg="Paraugochloropsis">Paraugochloropsis</tp:taxon-name-part>) <tp:taxon-name-part taxon-name-part-type="species" reg="sumptuosa">sumptuosa</tp:taxon-name-part></tp:taxon-name><comment>(in <xref ref-type="bibr" rid="B31">Mitchell 1960</xref> [in part]: key, redescription; <xref ref-type="bibr" rid="B25">Hurd 1979</xref> [in part]: catalog; <xref ref-type="bibr" rid="B34">Moure and Hurd 1987</xref> [in part]: catalog).</comment></tp:nomenclature-citation></tp:nomenclature-citation-list></tp:nomenclature><tp:treatment-sec sec-type="diagnosis" id="SECID0E6UCI"><title>Diagnosis.</title><p>Both sexes of <italic><tp:taxon-name><tp:taxon-name-part taxon-name-part-type="genus" reg="Augochloropsis">Augochloropsis</tp:taxon-name-part><tp:taxon-name-part taxon-name-part-type="species" reg="humeralis">humeralis</tp:taxon-name-part></tp:taxon-name></italic> can be distinguished from <italic><tp:taxon-name><tp:taxon-name-part taxon-name-part-type="genus" reg="Augochloropsis">Augochloropsis</tp:taxon-name-part><tp:taxon-name-part taxon-name-part-type="species" reg="metallica">metallica</tp:taxon-name-part></tp:taxon-name></italic> and <italic><tp:taxon-name><tp:taxon-name-part taxon-name-part-type="genus" reg="Augochloropsis">Augochloropsis</tp:taxon-name-part><tp:taxon-name-part taxon-name-part-type="species" reg="viridula">viridula</tp:taxon-name-part></tp:taxon-name></italic> by multiple characters. The pronotal flange of <italic><tp:taxon-name><tp:taxon-name-part taxon-name-part-type="genus" reg="Augochloropsis">Augochloropsis</tp:taxon-name-part><tp:taxon-name-part taxon-name-part-type="species" reg="humeralis">humeralis</tp:taxon-name-part></tp:taxon-name></italic> has the lateral edges approaching 90 degrees (Figs <xref ref-type="fig" rid="F14">14D</xref>, <xref ref-type="fig" rid="F16">16D</xref>) whereas, the lateral edges of the pronotal flange in <italic><tp:taxon-name><tp:taxon-name-part taxon-name-part-type="genus" reg="Augochloropsis">Augochloropsis</tp:taxon-name-part><tp:taxon-name-part taxon-name-part-type="species" reg="metallica">metallica</tp:taxon-name-part></tp:taxon-name></italic> and <italic><tp:taxon-name><tp:taxon-name-part taxon-name-part-type="genus" reg="Augochloropsis">Augochloropsis</tp:taxon-name-part><tp:taxon-name-part taxon-name-part-type="species" reg="viridula">viridula</tp:taxon-name-part></tp:taxon-name></italic> are obtuse (Figs <xref ref-type="fig" rid="F14">14E, F</xref>, <xref ref-type="fig" rid="F16">16E, F</xref>, note they do still have a distinct pronotal flange as well). In addition, the vertex of <italic><tp:taxon-name><tp:taxon-name-part taxon-name-part-type="genus" reg="Augochloropsis">Augochloropsis</tp:taxon-name-part><tp:taxon-name-part taxon-name-part-type="species" reg="humeralis">humeralis</tp:taxon-name-part></tp:taxon-name></italic> rises distinctly above the ocelli (Figs <xref ref-type="fig" rid="F14">14A</xref>, <xref ref-type="fig" rid="F16">16A</xref>) whereas it does not rise above the ocelli in <italic><tp:taxon-name><tp:taxon-name-part taxon-name-part-type="genus" reg="Augochloropsis"/><tp:taxon-name-part taxon-name-part-type="species" reg="metallica">metallica</tp:taxon-name-part></tp:taxon-name></italic> and <italic><tp:taxon-name><tp:taxon-name-part taxon-name-part-type="genus" reg="Augochloropsis"/><tp:taxon-name-part taxon-name-part-type="species" reg="viridula">viridula</tp:taxon-name-part></tp:taxon-name></italic> (Figs <xref ref-type="fig" rid="F14">14B, C</xref>, <xref ref-type="fig" rid="F16">16B, C</xref>). Finally, the strongly tessellate and “silky” texture of <italic><tp:taxon-name><tp:taxon-name-part taxon-name-part-type="genus" reg="Augochloropsis">Augochloropsis</tp:taxon-name-part><tp:taxon-name-part taxon-name-part-type="species" reg="humeralis">humeralis</tp:taxon-name-part></tp:taxon-name></italic> (Figs <xref ref-type="fig" rid="F14">14G</xref>, <xref ref-type="fig" rid="F16">16G</xref>) is distinct in comparison to <italic><tp:taxon-name><tp:taxon-name-part taxon-name-part-type="genus" reg="Augochloropsis">Augochloropsis</tp:taxon-name-part><tp:taxon-name-part taxon-name-part-type="species" reg="metallica">metallica</tp:taxon-name-part></tp:taxon-name></italic> and <italic><tp:taxon-name><tp:taxon-name-part taxon-name-part-type="genus" reg="Augochloropsis">Augochloropsis</tp:taxon-name-part><tp:taxon-name-part taxon-name-part-type="species" reg="viridula">viridula</tp:taxon-name-part></tp:taxon-name></italic> (Figs <xref ref-type="fig" rid="F14">14H, I</xref>, <xref ref-type="fig" rid="F16">16H, I</xref>).</p><p><italic><tp:taxon-name><tp:taxon-name-part taxon-name-part-type="genus" reg="Augochloropsis">Augochloropsis</tp:taxon-name-part><tp:taxon-name-part taxon-name-part-type="species" reg="humeralis">humeralis</tp:taxon-name-part></tp:taxon-name></italic> is similar in most respects to <italic><tp:taxon-name><tp:taxon-name-part taxon-name-part-type="genus" reg="Augochloropsis">Augochloropsis</tp:taxon-name-part><tp:taxon-name-part taxon-name-part-type="species" reg="sumptuosa">sumptuosa</tp:taxon-name-part></tp:taxon-name></italic>. The females can be separated by the more densely punctate metasomal terga: <italic><tp:taxon-name><tp:taxon-name-part taxon-name-part-type="genus" reg="Augochloropsis">Augochloropsis</tp:taxon-name-part><tp:taxon-name-part taxon-name-part-type="species" reg="humeralis">humeralis</tp:taxon-name-part></tp:taxon-name></italic> has the punctures on T1 and T2 close together and separated by about one puncture width (at least over most of the terga), whereas <italic><tp:taxon-name><tp:taxon-name-part taxon-name-part-type="genus" reg="Augochloropsis">Augochloropsis</tp:taxon-name-part><tp:taxon-name-part taxon-name-part-type="species" reg="sumptuosa">sumptuosa</tp:taxon-name-part></tp:taxon-name></italic> has the punctures always well-separated (about 3–5 puncture widths apart). In addition, females of <italic><tp:taxon-name><tp:taxon-name-part taxon-name-part-type="genus" reg="Augochloropsis">Augochloropsis</tp:taxon-name-part><tp:taxon-name-part taxon-name-part-type="species" reg="sumptuosa">sumptuosa</tp:taxon-name-part></tp:taxon-name></italic> have a weak but distinct semicircular carina around the propodeal triangle (Fig. <xref ref-type="fig" rid="F17">17D</xref>), which <italic><tp:taxon-name><tp:taxon-name-part taxon-name-part-type="genus" reg="Augochloropsis">Augochloropsis</tp:taxon-name-part><tp:taxon-name-part taxon-name-part-type="species" reg="humeralis">humeralis</tp:taxon-name-part></tp:taxon-name></italic> lacks (Fig. <xref ref-type="fig" rid="F17">17A</xref>). More work is needed on how to separate the males of <italic><tp:taxon-name><tp:taxon-name-part taxon-name-part-type="genus" reg="Augochloropsis">Augochloropsis</tp:taxon-name-part><tp:taxon-name-part taxon-name-part-type="species" reg="sumptuosa">sumptuosa</tp:taxon-name-part></tp:taxon-name></italic>, but the male of <italic><tp:taxon-name><tp:taxon-name-part taxon-name-part-type="genus" reg="Augochloropsis">Augochloropsis</tp:taxon-name-part><tp:taxon-name-part taxon-name-part-type="species" reg="humeralis">humeralis</tp:taxon-name-part></tp:taxon-name></italic> appears to have the median emargination of S4 more acute (Fig. <xref ref-type="fig" rid="F20">20C</xref>), compared to more rounded truncate in <italic><tp:taxon-name><tp:taxon-name-part taxon-name-part-type="genus" reg="Augochloropsis">Augochloropsis</tp:taxon-name-part><tp:taxon-name-part taxon-name-part-type="species" reg="sumptuosa">sumptuosa</tp:taxon-name-part></tp:taxon-name></italic> (see <xref ref-type="bibr" rid="B31">Mitchell 1960</xref>: fig 111 (mislabeled as S5)), though this character is variable and it’s not clear how reliable it is.</p></tp:treatment-sec><tp:treatment-sec sec-type="comments" id="SECID0EM5CI"><title>Comments.</title><p>What has previously been called <italic><tp:taxon-name><tp:taxon-name-part taxon-name-part-type="genus" reg="Augochloropsis">Augochloropsis</tp:taxon-name-part><tp:taxon-name-part taxon-name-part-type="species" reg="sumptuosa">sumptuosa</tp:taxon-name-part></tp:taxon-name></italic> by <xref ref-type="bibr" rid="B31">Mitchell (1960)</xref> is not a single species but rather a species complex. Therefore, we have reinstated the name <italic><tp:taxon-name><tp:taxon-name-part taxon-name-part-type="genus" reg="Augochloropsis">Augochloropsis</tp:taxon-name-part><tp:taxon-name-part taxon-name-part-type="species" reg="humeralis">humeralis</tp:taxon-name-part></tp:taxon-name></italic> Patton for the species occurring in the midwestern United States and retained the name <italic><tp:taxon-name><tp:taxon-name-part taxon-name-part-type="genus" reg="Augochloropsis">Augochloropsis</tp:taxon-name-part><tp:taxon-name-part taxon-name-part-type="species" reg="sumptuosa">sumptuosa</tp:taxon-name-part></tp:taxon-name></italic> Smith for the species occurring in the southeastern United States. The exact extent of the range of <italic><tp:taxon-name><tp:taxon-name-part taxon-name-part-type="genus" reg="Augochloropsis">Augochloropsis</tp:taxon-name-part><tp:taxon-name-part taxon-name-part-type="species" reg="sumptuosa">sumptuosa</tp:taxon-name-part></tp:taxon-name></italic> is unclear, and it is not clear to what extent the ranges of <italic><tp:taxon-name><tp:taxon-name-part taxon-name-part-type="genus" reg="Augochloropsis">Augochloropsis</tp:taxon-name-part><tp:taxon-name-part taxon-name-part-type="species" reg="humeralis">humeralis</tp:taxon-name-part></tp:taxon-name></italic> and <italic><tp:taxon-name><tp:taxon-name-part taxon-name-part-type="genus" reg="Augochloropsis">Augochloropsis</tp:taxon-name-part><tp:taxon-name-part taxon-name-part-type="species" reg="sumptuosa">sumptuosa</tp:taxon-name-part></tp:taxon-name></italic> may overlap. However, we have so far found no evidence that the two species overlap in range, with <italic><tp:taxon-name><tp:taxon-name-part taxon-name-part-type="genus" reg="Augochloropsis">Augochloropsis</tp:taxon-name-part><tp:taxon-name-part taxon-name-part-type="species" reg="sumptuosa">sumptuosa</tp:taxon-name-part></tp:taxon-name></italic> appearing to be limited to the east coast of the United States and <italic><tp:taxon-name><tp:taxon-name-part taxon-name-part-type="genus" reg="Augochloropsis">Augochloropsis</tp:taxon-name-part><tp:taxon-name-part taxon-name-part-type="species" reg="humeralis">humeralis</tp:taxon-name-part></tp:taxon-name></italic> appearing to be limited to the prairie region (Fig. <xref ref-type="fig" rid="F18">18</xref>). Historic records of <italic><tp:taxon-name><tp:taxon-name-part taxon-name-part-type="genus" reg="Augochloropsis">Augochloropsis</tp:taxon-name-part><tp:taxon-name-part taxon-name-part-type="species" reg="sumptuosa">sumptuosa</tp:taxon-name-part></tp:taxon-name></italic> from Ohio were found to be misidentified <italic><tp:taxon-name><tp:taxon-name-part taxon-name-part-type="genus" reg="Augochloropsis">Augochloropsis</tp:taxon-name-part><tp:taxon-name-part taxon-name-part-type="species" reg="metallica">metallica</tp:taxon-name-part></tp:taxon-name></italic>. Since the identity of the midwestern species is clear, we have decided to proceed with a formal split; further delineation of the range of <italic><tp:taxon-name><tp:taxon-name-part taxon-name-part-type="genus" reg="Augochloropsis">Augochloropsis</tp:taxon-name-part><tp:taxon-name-part taxon-name-part-type="species" reg="sumptuosa">sumptuosa</tp:taxon-name-part></tp:taxon-name></italic> must be accomplished in future research.</p><p>Two syntypes of <italic><tp:taxon-name><tp:taxon-name-part taxon-name-part-type="genus" reg="Augochloropsis">Augochloropsis</tp:taxon-name-part><tp:taxon-name-part taxon-name-part-type="species" reg="humeralis">humeralis</tp:taxon-name-part></tp:taxon-name></italic> (1 male and 1 female) were located in the <named-content xmlns:xlink="http://www.w3.org/1999/xlink" content-type="dwc:institutional_code" xlink:title="The Academy of Natural Sciences of Drexel University" xlink:href="http://grbio.org/institution/academy-natural-sciences-philadelphia" xlink:type="simple">ANSP</named-content> collection, where <xref ref-type="bibr" rid="B48">Sandhouse (1937)</xref> reported examining them. Though the specimens are undated and not clearly labeled as type specimens, the labels indicate that they are from the type locality. In addition, the specimens bear labels stating “<tp:taxon-name><tp:taxon-name-part taxon-name-part-type="genus" reg="Augochlora">Augochlora</tp:taxon-name-part><tp:taxon-name-part taxon-name-part-type="species" reg="humeralis">humeralis</tp:taxon-name-part></tp:taxon-name> n.s.” and “<tp:taxon-name><tp:taxon-name-part taxon-name-part-type="genus" reg="Augochlora">Augochlora</tp:taxon-name-part><tp:taxon-name-part taxon-name-part-type="species" reg="humeralis">humeralis</tp:taxon-name-part></tp:taxon-name> n.sp.”. The combination of the little-used name, the “n. sp.”, the type locality, and the fact that <xref ref-type="bibr" rid="B48">Sandhouse (1937)</xref> considered these types, makes us confident that these are indeed Patton’s syntypes. As a result, we have designated the female as the lectotype, making the male a paralectotype. Additional paralectotypes may potentially be present at the Smithsonian, as <xref ref-type="bibr" rid="B57">Titus (1901)</xref> states “Mr. Ashmead very kindly examined specimens in the U.S.N.M. of <italic><tp:taxon-name><tp:taxon-name-part taxon-name-part-type="genus" reg="Augochlora">A.</tp:taxon-name-part><tp:taxon-name-part taxon-name-part-type="species" reg="humeralis">humeralis</tp:taxon-name-part></tp:taxon-name></italic> Patt., marked ‘N. W. Kans., Williston’”. However, our inquiries to the Smithsonian have received no answer.</p><p><xref ref-type="bibr" rid="B48">Sandhouse (1937)</xref> considered the name <italic><tp:taxon-name><tp:taxon-name-part taxon-name-part-type="genus" reg="Augochloropsis">Augochloropsis</tp:taxon-name-part><tp:taxon-name-part taxon-name-part-type="species" reg="caerulea">caerulea</tp:taxon-name-part></tp:taxon-name></italic> (Ashmead) to have priority because the name <italic><tp:taxon-name><tp:taxon-name-part taxon-name-part-type="genus" reg="Augochloropsis"/><tp:taxon-name-part taxon-name-part-type="species" reg="humeralis">humeralis</tp:taxon-name-part></tp:taxon-name></italic> is a secondary homonym in the genus <italic><tp:taxon-name><tp:taxon-name-part taxon-name-part-type="genus" reg="Halictus">Halictus</tp:taxon-name-part></tp:taxon-name></italic>. However, <italic><tp:taxon-name><tp:taxon-name-part taxon-name-part-type="genus" reg="Augochloropsis"/><tp:taxon-name-part taxon-name-part-type="species" reg="humeralis">humeralis</tp:taxon-name-part></tp:taxon-name></italic> is not a secondary homonym in the genus <italic><tp:taxon-name><tp:taxon-name-part taxon-name-part-type="genus" reg="Augochloropsis">Augochloropsis</tp:taxon-name-part></tp:taxon-name></italic> and the substitute name is no longer in use, so following IZCN Article 59.3, the name <italic><tp:taxon-name><tp:taxon-name-part taxon-name-part-type="genus" reg="Augochloropsis"/><tp:taxon-name-part taxon-name-part-type="species" reg="humeralis">humeralis</tp:taxon-name-part></tp:taxon-name></italic> is available and has priority.</p><p><italic><tp:taxon-name><tp:taxon-name-part taxon-name-part-type="genus" reg="Augochlora">Augochlora</tp:taxon-name-part><tp:taxon-name-part taxon-name-part-type="species" reg="sumptuosa">sumptuosa</tp:taxon-name-part><tp:taxon-name-part taxon-name-part-type="subspecies" reg="bolliana">bolliana</tp:taxon-name-part></tp:taxon-name></italic> Cockerell is from Texas and was synonymized with <italic><tp:taxon-name><tp:taxon-name-part taxon-name-part-type="genus" reg="Augochloropsis">Augochloropsis</tp:taxon-name-part><tp:taxon-name-part taxon-name-part-type="species" reg="sumptuosa">sumptuosa</tp:taxon-name-part></tp:taxon-name></italic> by <xref ref-type="bibr" rid="B48">Sandhouse (1937)</xref>. Based on the online images of one of the syntypes, we are tentatively assigning it as a synonym of <italic><tp:taxon-name><tp:taxon-name-part taxon-name-part-type="genus" reg="Augochloropsis">Augochloropsis</tp:taxon-name-part><tp:taxon-name-part taxon-name-part-type="species" reg="humeralis">humeralis</tp:taxon-name-part></tp:taxon-name></italic>, but a more critical evaluation of the specimen, with additional Texas material, should be performed.</p></tp:treatment-sec><tp:treatment-sec sec-type="Range" id="SECID0EXHDI"><title>Range.</title><p><italic><tp:taxon-name><tp:taxon-name-part taxon-name-part-type="genus" reg="Augochloropsis">Augochloropsis</tp:taxon-name-part><tp:taxon-name-part taxon-name-part-type="species" reg="humeralis">humeralis</tp:taxon-name-part></tp:taxon-name></italic> occurs throughout the prairie region, ranging from North Dakota and Minnesota south to New Mexico and Texas, extending to Colorado in the west and Indiana in the east (Fig. <xref ref-type="fig" rid="F18">18</xref>). Specimens from Indiana Dunes National Park represent the easternmost records.</p><fig id="F17" position="float" orientation="portrait"><object-id xmlns:xlink="http://www.w3.org/1999/xlink" content-type="doi" xlink:type="simple">10.3897/zookeys.1130.86413.figure17</object-id><object-id xmlns:xlink="http://www.w3.org/1999/xlink" content-type="arpha" xlink:type="simple">A93173F7-2E7F-57E6-A406-84861BE6C949</object-id><label>Figure 17.</label><caption><p><italic><tp:taxon-name><tp:taxon-name-part taxon-name-part-type="genus" reg="Augochloropsis">Augochloropsis</tp:taxon-name-part></tp:taxon-name></italic> female propodea <bold>A</bold><italic><tp:taxon-name><tp:taxon-name-part taxon-name-part-type="genus" reg="Augochloropsis">Augochloropsis</tp:taxon-name-part><tp:taxon-name-part taxon-name-part-type="species" reg="humeralis">humeralis</tp:taxon-name-part></tp:taxon-name></italic><bold>B</bold><italic><tp:taxon-name><tp:taxon-name-part taxon-name-part-type="genus" reg="Augochloropsis">Augochloropsis</tp:taxon-name-part><tp:taxon-name-part taxon-name-part-type="species" reg="metallica">metallica</tp:taxon-name-part></tp:taxon-name></italic><bold>C</bold><italic><tp:taxon-name><tp:taxon-name-part taxon-name-part-type="genus" reg="Augochloropsis">Augochloropsis</tp:taxon-name-part><tp:taxon-name-part taxon-name-part-type="species" reg="viridula">viridula</tp:taxon-name-part></tp:taxon-name></italic><bold>D</bold><italic><tp:taxon-name><tp:taxon-name-part taxon-name-part-type="genus" reg="Augochloropsis">Augochloropsis</tp:taxon-name-part><tp:taxon-name-part taxon-name-part-type="species" reg="sumptuosa">sumptuosa</tp:taxon-name-part></tp:taxon-name></italic><bold>E</bold><italic><tp:taxon-name><tp:taxon-name-part taxon-name-part-type="genus" reg="Augochloropsis">Augochloropsis</tp:taxon-name-part><tp:taxon-name-part taxon-name-part-type="species" reg="anonyma">anonyma</tp:taxon-name-part></tp:taxon-name></italic><bold>F</bold><italic><tp:taxon-name><tp:taxon-name-part taxon-name-part-type="genus" reg="Augochloropsis">Augochloropsis</tp:taxon-name-part></tp:taxon-name></italic> sp. (likely undescribed species from Eastland, Texas). Scale bars: 1 mm, all images at the same scale.</p></caption><graphic xmlns:xlink="http://www.w3.org/1999/xlink" xlink:href="zookeys-1130-103_article-86413__-g017.jpg" position="float" orientation="portrait" xlink:type="simple" id="oo_771326.jpg"><uri content-type="original_file" xlink:type="simple">https://binary.pensoft.net/fig/771326</uri></graphic></fig></tp:treatment-sec><tp:treatment-sec sec-type="biology" id="SECID0EKLDI"><title>Biology.</title><p><italic><tp:taxon-name><tp:taxon-name-part taxon-name-part-type="genus" reg="Augochloropsis">Augochloropsis</tp:taxon-name-part><tp:taxon-name-part taxon-name-part-type="species" reg="humeralis">humeralis</tp:taxon-name-part></tp:taxon-name></italic> is polylectic and nests are associated with deep sand (MA, pers. obs.). The sociality and the specifics of the nesting biology are unknown.</p></tp:treatment-sec><tp:treatment-sec sec-type="material" id="SECID0E2LDI"><title>Material examined.</title><p><bold>Colorado: Adams Co.</bold>: Denver (<named-content xmlns:xlink="http://www.w3.org/1999/xlink" content-type="dwc:verbatimCoordinates" xlink:type="simple"><named-content content-type="geo-json" specific-use="{&#34;type&#34;:&#34;Point&#34;,&#34;coordinates&#34;:[-104.861300,39.820700]}" id="NCID0EGMDI" xlink:type="simple">39.8207, -104.8613</named-content></named-content>): 1 ♂ [<abbrev xmlns:xlink="http://www.w3.org/1999/xlink" xlink:title="iNaturalist.com" id="ABBRID0ELMDI" xlink:type="simple">iNat</abbrev>], 29 Aug 2019, @francesco167 leg.; <bold>Douglas Co.</bold>: (<named-content xmlns:xlink="http://www.w3.org/1999/xlink" content-type="dwc:verbatimCoordinates" xlink:type="simple"><named-content content-type="geo-json" specific-use="{&#34;type&#34;:&#34;Point&#34;,&#34;coordinates&#34;:[-104.751100,39.346700]}" id="NCID0EUMDI" xlink:type="simple">39.3467, -104.7511</named-content></named-content>): 1 ♀ [<abbrev xmlns:xlink="http://www.w3.org/1999/xlink" xlink:title="iNaturalist.com" id="ABBRID0EZMDI" xlink:type="simple">iNat</abbrev>], Jul 2020, @calebcam leg.; <bold>Logan Co.</bold>: (<named-content xmlns:xlink="http://www.w3.org/1999/xlink" content-type="dwc:verbatimCoordinates" xlink:type="simple"><named-content content-type="geo-json" specific-use="{&#34;type&#34;:&#34;Point&#34;,&#34;coordinates&#34;:[-103.272100,40.775200]}" id="NCID0ECNDI" xlink:type="simple">40.7752, -103.2721</named-content></named-content>): 1 ♂ [<abbrev xmlns:xlink="http://www.w3.org/1999/xlink" xlink:title="iNaturalist.com" id="ABBRID0EHNDI" xlink:type="simple">iNat</abbrev>], 22 Aug 2014, R. Webster leg. <bold>Illinois: Hancock Co.</bold>: Warsaw (<named-content xmlns:xlink="http://www.w3.org/1999/xlink" content-type="dwc:verbatimCoordinates" xlink:type="simple"><named-content content-type="geo-json" specific-use="{&#34;type&#34;:&#34;Point&#34;,&#34;coordinates&#34;:[-91.449300,40.342700]}" id="NCID0EQNDI" xlink:type="simple">40.3427, -91.4493</named-content></named-content>): 1 ♂ [<abbrev xmlns:xlink="http://www.w3.org/1999/xlink" xlink:title="iNaturalist.com" id="ABBRID0EVNDI" xlink:type="simple">iNat</abbrev>], 14 Aug 2016, A. Moorehouse leg., <italic><tp:taxon-name><tp:taxon-name-part taxon-name-part-type="genus" reg="Monarda">Monarda</tp:taxon-name-part><tp:taxon-name-part taxon-name-part-type="species" reg="punctata">punctata</tp:taxon-name-part></tp:taxon-name></italic>; <bold>Madison Co.</bold>: [<abbrev xmlns:xlink="http://www.w3.org/1999/xlink" xlink:title="Mike Arduser specimen record" id="ABBRID0EGODI" xlink:type="simple">MASR</abbrev>]; <bold>Mason Co.</bold>: (<named-content xmlns:xlink="http://www.w3.org/1999/xlink" content-type="dwc:verbatimCoordinates" xlink:type="simple"><named-content content-type="geo-json" specific-use="{&#34;type&#34;:&#34;Point&#34;,&#34;coordinates&#34;:[-89.910400,40.392100]}" id="NCID0EPODI" xlink:type="simple">40.3921, -89.9104</named-content></named-content>): 1 ♀ [<abbrev xmlns:xlink="http://www.w3.org/1999/xlink" xlink:title="iNaturalist.com" id="ABBRID0EUODI" xlink:type="simple">iNat</abbrev>], 18 Jun 2019, A. Moorehouse leg., <italic><tp:taxon-name><tp:taxon-name-part taxon-name-part-type="genus" reg="Asclepias">Asclepias</tp:taxon-name-part></tp:taxon-name></italic> sp. <bold>Indiana: Lake Co.</bold>: Indiana Dunes NP, Marquette Trail (<named-content xmlns:xlink="http://www.w3.org/1999/xlink" content-type="dwc:verbatimCoordinates" xlink:type="simple"><named-content content-type="geo-json" specific-use="{&#34;type&#34;:&#34;Point&#34;,&#34;coordinates&#34;:[-87.236500,41.611100]}" id="NCID0EEPDI" xlink:type="simple">41.6111, -87.2365</named-content></named-content>): 1 ♀ [<abbrev xmlns:xlink="http://www.w3.org/1999/xlink" xlink:title="Indiana Dunes National Park" id="ABBRID0EJPDI" xlink:type="simple">IDNP</abbrev>], 19 Jun 2019, McGill leg., blue pan; Indiana Dunes NP, Miller woods (<named-content xmlns:xlink="http://www.w3.org/1999/xlink" content-type="dwc:verbatimCoordinates" xlink:type="simple"><named-content content-type="geo-json" specific-use="{&#34;type&#34;:&#34;Point&#34;,&#34;coordinates&#34;:[-87.264400,41.605700]}" id="NCID0EQPDI" xlink:type="simple">41.6057, -87.2644</named-content></named-content>): 1 ♂ [<abbrev xmlns:xlink="http://www.w3.org/1999/xlink" xlink:title="Indiana Dunes National Park" id="ABBRID0EVPDI" xlink:type="simple">IDNP</abbrev>], 12 Sep 2018, McGill leg., white pan; 1 ♀ [<abbrev xmlns:xlink="http://www.w3.org/1999/xlink" xlink:title="Indiana Dunes National Park" id="ABBRID0EZPDI" xlink:type="simple">IDNP</abbrev>], 4 Jun 2019, McGill leg., yellow pan; 1 ♀ [<abbrev xmlns:xlink="http://www.w3.org/1999/xlink" xlink:title="Indiana Dunes National Park" id="ABBRID0E4PDI" xlink:type="simple">IDNP</abbrev>], 23 Jul 2019, McGill leg., yellow pan; Indiana Dunes NP, Miller woods (<named-content xmlns:xlink="http://www.w3.org/1999/xlink" content-type="dwc:verbatimCoordinates" xlink:type="simple"><named-content content-type="geo-json" specific-use="{&#34;type&#34;:&#34;Point&#34;,&#34;coordinates&#34;:[-87.264400,41.607100]}" id="NCID0EEQDI" xlink:type="simple">41.6071, -87.2644</named-content></named-content>): 1 ♀ [<abbrev xmlns:xlink="http://www.w3.org/1999/xlink" xlink:title="Indiana Dunes National Park" id="ABBRID0EJQDI" xlink:type="simple">IDNP</abbrev>], 23 Jul 2019, McGill leg., yellow pan; <bold>Newton Co.</bold>: Kankakee Sands (<named-content xmlns:xlink="http://www.w3.org/1999/xlink" content-type="dwc:verbatimCoordinates" xlink:type="simple"><named-content content-type="geo-json" specific-use="{&#34;type&#34;:&#34;Point&#34;,&#34;coordinates&#34;:[-87.402000,41.084800]}" id="NCID0ESQDI" xlink:type="simple">41.0848, -87.402</named-content></named-content>): 1 ♀ [<abbrev xmlns:xlink="http://www.w3.org/1999/xlink" xlink:title="iNaturalist.com" id="ABBRID0EXQDI" xlink:type="simple">iNat</abbrev>], 24 May 2018, D. Lucas leg.; <bold>Porter Co.</bold>: Indiana Dunes National Lakeshore, Mnoke Prairie (<named-content xmlns:xlink="http://www.w3.org/1999/xlink" content-type="dwc:verbatimCoordinates" xlink:type="simple"><named-content content-type="geo-json" specific-use="{&#34;type&#34;:&#34;Point&#34;,&#34;coordinates&#34;:[-87.101200,41.618500]}" id="NCID0EARDI" xlink:type="simple">41.6185, -87.1012</named-content></named-content>): 1 ♀ [<abbrev xmlns:xlink="http://www.w3.org/1999/xlink" xlink:title="Indiana Dunes National Park" id="ABBRID0EFRDI" xlink:type="simple">IDNP</abbrev>], 29 Jun 2017, J. Villalpando leg., bee bowl. <bold>Minnesota: Faribault Co.</bold>: (<named-content xmlns:xlink="http://www.w3.org/1999/xlink" content-type="dwc:verbatimCoordinates" xlink:type="simple"><named-content content-type="geo-json" specific-use="{&#34;type&#34;:&#34;Point&#34;,&#34;coordinates&#34;:[-93.960000,43.700000]}" id="NCID0EORDI" xlink:type="simple">43.7, -93.96</named-content></named-content>): 1 ♀ [<named-content xmlns:xlink="http://www.w3.org/1999/xlink" content-type="dwc:institutional_code" xlink:title="University of Minnesota Insect Collection" xlink:href="http://grbio.org/institution/university-minnesota-insect-collection" xlink:type="simple">UMSP</named-content>], 18 Sep 1911; <bold>Fillmore Co.</bold>: Pin Oak SNA (<named-content xmlns:xlink="http://www.w3.org/1999/xlink" content-type="dwc:verbatimCoordinates" xlink:type="simple"><named-content content-type="geo-json" specific-use="{&#34;type&#34;:&#34;Point&#34;,&#34;coordinates&#34;:[-92.219150,43.792610]}" id="NCID0E3RDI" xlink:type="simple">43.79261, -92.21915</named-content></named-content>): 1 ♀ [<abbrev xmlns:xlink="http://www.w3.org/1999/xlink" xlink:title="The Minnesota Department of Natural Resources" id="ABBRID0EBSDI" xlink:type="simple">MNDNR</abbrev>], 24 Jul 2017, bowl; <bold>Hennepin Co.</bold>: (<named-content xmlns:xlink="http://www.w3.org/1999/xlink" content-type="dwc:verbatimCoordinates" xlink:type="simple"><named-content content-type="geo-json" specific-use="{&#34;type&#34;:&#34;Point&#34;,&#34;coordinates&#34;:[-93.400000,44.900000]}" id="NCID0EKSDI" xlink:type="simple">44.9, -93.4</named-content></named-content>): 1 ♂ [<named-content xmlns:xlink="http://www.w3.org/1999/xlink" content-type="dwc:institutional_code" xlink:title="University of Minnesota Insect Collection" xlink:href="http://grbio.org/institution/university-minnesota-insect-collection" xlink:type="simple">UMSP</named-content>], date unknown; <bold>Norman Co.</bold>: Agassiz Dunes SNA (<named-content xmlns:xlink="http://www.w3.org/1999/xlink" content-type="dwc:verbatimCoordinates" xlink:type="simple"><named-content content-type="geo-json" specific-use="{&#34;type&#34;:&#34;Point&#34;,&#34;coordinates&#34;:[-96.289760,47.511540]}" id="NCID0EYSDI" xlink:type="simple">47.51154, -96.28976</named-content></named-content>): 1 ♂ [<abbrev xmlns:xlink="http://www.w3.org/1999/xlink" xlink:title="The Minnesota Department of Natural Resources" id="ABBRID0E4SDI" xlink:type="simple">MNDNR</abbrev>], 24 Aug 2015, bowl; <bold>Sherburne Co.</bold>: Sherburne National Wildlife Refuge (<named-content xmlns:xlink="http://www.w3.org/1999/xlink" content-type="dwc:verbatimCoordinates" xlink:type="simple"><named-content content-type="geo-json" specific-use="{&#34;type&#34;:&#34;Point&#34;,&#34;coordinates&#34;:[-93.674350,45.464770]}" id="NCID0EGTDI" xlink:type="simple">45.46477, -93.67435</named-content></named-content>): 2 ♀ [<abbrev xmlns:xlink="http://www.w3.org/1999/xlink" xlink:title="Elaine Evans Research Collection" id="ABBRID0ELTDI" xlink:type="simple">EERC</abbrev>], 15 Aug 2016, E. Evans leg., bowl; <bold>Wabasha Co.</bold>: Weaver Dunes (<named-content xmlns:xlink="http://www.w3.org/1999/xlink" content-type="dwc:verbatimCoordinates" xlink:type="simple"><named-content content-type="geo-json" specific-use="{&#34;type&#34;:&#34;Point&#34;,&#34;coordinates&#34;:[-91.938920,44.277460]}" id="NCID0EUTDI" xlink:type="simple">44.27746, -91.93892</named-content></named-content>): 1 ♀ [<named-content xmlns:xlink="http://www.w3.org/1999/xlink" content-type="dwc:institutional_code" xlink:title="University of Minnesota Insect Collection" xlink:href="http://grbio.org/institution/university-minnesota-insect-collection" xlink:type="simple">UMSP</named-content>], 28 May 2015, M.J. Hatfield leg., <italic><tp:taxon-name><tp:taxon-name-part taxon-name-part-type="genus" reg="Ceanothus">Ceanothus</tp:taxon-name-part><tp:taxon-name-part taxon-name-part-type="species" reg="herbaceus">herbaceus</tp:taxon-name-part></tp:taxon-name></italic>; Weaver Dunes TNC/SNA (<named-content xmlns:xlink="http://www.w3.org/1999/xlink" content-type="dwc:verbatimCoordinates" xlink:type="simple"><named-content content-type="geo-json" specific-use="{&#34;type&#34;:&#34;Point&#34;,&#34;coordinates&#34;:[-91.937950,44.250960]}" id="NCID0ELUDI" xlink:type="simple">44.25096, -91.93795</named-content></named-content>): 21 ♀ [<abbrev xmlns:xlink="http://www.w3.org/1999/xlink" xlink:title="The Minnesota Department of Natural Resources" id="ABBRID0EQUDI" xlink:type="simple">MNDNR</abbrev>], 6 May 2017, bowl; 15 ♀ [<abbrev xmlns:xlink="http://www.w3.org/1999/xlink" xlink:title="The Minnesota Department of Natural Resources" id="ABBRID0EUUDI" xlink:type="simple">MNDNR</abbrev>], 26 Jun 2017, bowl; 8 ♂ [<abbrev xmlns:xlink="http://www.w3.org/1999/xlink" xlink:title="The Minnesota Department of Natural Resources" id="ABBRID0EYUDI" xlink:type="simple">MNDNR</abbrev>], 24 Jul 2017, bowl; 3 ♂ [<abbrev xmlns:xlink="http://www.w3.org/1999/xlink" xlink:title="The Minnesota Department of Natural Resources" id="ABBRID0E3UDI" xlink:type="simple">MNDNR</abbrev>], 19 Aug 2017, bowl; 1 ♀ [<abbrev xmlns:xlink="http://www.w3.org/1999/xlink" xlink:title="The Minnesota Department of Natural Resources" id="ABBRID0EAVDI" xlink:type="simple">MNDNR</abbrev>], 21 Sep 2017, bowl; <bold>Washington Co.</bold>: Belwin Conservancy (<named-content xmlns:xlink="http://www.w3.org/1999/xlink" content-type="dwc:verbatimCoordinates" xlink:type="simple"><named-content content-type="geo-json" specific-use="{&#34;type&#34;:&#34;Point&#34;,&#34;coordinates&#34;:[-92.793100,44.924100]}" id="NCID0EJVDI" xlink:type="simple">44.9241, -92.7931</named-content></named-content>): 1 ♀ [<abbrev xmlns:xlink="http://www.w3.org/1999/xlink" xlink:title="Elaine Evans Research Collection" id="ABBRID0EOVDI" xlink:type="simple">EERC</abbrev>], 4 Sep 2015, J. Gardner leg., net, <italic><tp:taxon-name><tp:taxon-name-part taxon-name-part-type="genus" reg="Solidago">Solidago</tp:taxon-name-part><tp:taxon-name-part taxon-name-part-type="species" reg="nemoralis">nemoralis</tp:taxon-name-part></tp:taxon-name></italic>; Belwin Conservancy (<named-content xmlns:xlink="http://www.w3.org/1999/xlink" content-type="dwc:verbatimCoordinates" xlink:type="simple"><named-content content-type="geo-json" specific-use="{&#34;type&#34;:&#34;Point&#34;,&#34;coordinates&#34;:[-92.800010,44.925690]}" id="NCID0EAWDI" xlink:type="simple">44.92569, -92.80001</named-content></named-content>): 1 ♀ [<abbrev xmlns:xlink="http://www.w3.org/1999/xlink" xlink:title="Catherine Reed Collection" id="ABBRID0EFWDI" xlink:type="simple">CRC</abbrev>], 12 Jun 1995, C.C. Reed leg., net, <italic><tp:taxon-name><tp:taxon-name-part taxon-name-part-type="genus" reg="Penstemon">Penstemon</tp:taxon-name-part><tp:taxon-name-part taxon-name-part-type="species" reg="grandifloris">grandifloris</tp:taxon-name-part></tp:taxon-name></italic>; 1 ♀ [<named-content xmlns:xlink="http://www.w3.org/1999/xlink" content-type="dwc:institutional_code" xlink:title="University of Minnesota Insect Collection" xlink:href="http://grbio.org/institution/university-minnesota-insect-collection" xlink:type="simple">UMSP</named-content>], 12 Jun 1995, C.C. Reed leg., net, <italic><tp:taxon-name><tp:taxon-name-part taxon-name-part-type="genus" reg="Penstemon">P.</tp:taxon-name-part><tp:taxon-name-part taxon-name-part-type="species" reg="grandiflorus">grandiflorus</tp:taxon-name-part></tp:taxon-name></italic>; 9 ♀ [<abbrev xmlns:xlink="http://www.w3.org/1999/xlink" xlink:title="Catherine Reed Collection" id="ABBRID0EDXDI" xlink:type="simple">CRC</abbrev>], 15 Jun 1995, C.C. Reed leg., net, <italic><tp:taxon-name><tp:taxon-name-part taxon-name-part-type="genus" reg="Penstemon">P.</tp:taxon-name-part><tp:taxon-name-part taxon-name-part-type="species" reg="grandifloris">grandifloris</tp:taxon-name-part></tp:taxon-name></italic>; 6 ♀ [<abbrev xmlns:xlink="http://www.w3.org/1999/xlink" xlink:title="Catherine Reed Collection" id="ABBRID0ESXDI" xlink:type="simple">CRC</abbrev>], 16 Jun 1995, C.C. Reed leg., net, <italic><tp:taxon-name><tp:taxon-name-part taxon-name-part-type="genus" reg="Penstemon">P.</tp:taxon-name-part><tp:taxon-name-part taxon-name-part-type="species" reg="grandifloris">grandifloris</tp:taxon-name-part></tp:taxon-name></italic>; 1 ♀ 3 ♂ [<abbrev xmlns:xlink="http://www.w3.org/1999/xlink" xlink:title="Catherine Reed Collection" id="ABBRID0EBYDI" xlink:type="simple">CRC</abbrev>, <named-content xmlns:xlink="http://www.w3.org/1999/xlink" content-type="dwc:institutional_code" xlink:title="University of Minnesota Insect Collection" xlink:href="http://grbio.org/institution/university-minnesota-insect-collection" xlink:type="simple">UMSP</named-content>], 15 Aug 1995, C.C. Reed leg., net, <italic><tp:taxon-name><tp:taxon-name-part taxon-name-part-type="genus" reg="Dalea">Dalea</tp:taxon-name-part><tp:taxon-name-part taxon-name-part-type="species" reg="purpurea">purpurea</tp:taxon-name-part></tp:taxon-name></italic>; 3 ♀ [<abbrev xmlns:xlink="http://www.w3.org/1999/xlink" xlink:title="Catherine Reed Collection" id="ABBRID0EUYDI" xlink:type="simple">CRC</abbrev>], 13 Jun 1997, C.C. Reed leg., net, <italic><tp:taxon-name><tp:taxon-name-part taxon-name-part-type="genus" reg="Penstemon">P.</tp:taxon-name-part><tp:taxon-name-part taxon-name-part-type="species" reg="grandifloris">grandifloris</tp:taxon-name-part></tp:taxon-name></italic>; Gray Cloud Dunes (<named-content xmlns:xlink="http://www.w3.org/1999/xlink" content-type="dwc:verbatimCoordinates" xlink:type="simple"><named-content content-type="geo-json" specific-use="{&#34;type&#34;:&#34;Point&#34;,&#34;coordinates&#34;:[-92.957000,44.790000]}" id="NCID0EGZDI" xlink:type="simple">44.79, -92.957</named-content></named-content>): 1 ♀ 4 ♂ [<named-content xmlns:xlink="http://www.w3.org/1999/xlink" content-type="dwc:institutional_code" xlink:title="University of Minnesota Insect Collection" xlink:href="http://grbio.org/institution/university-minnesota-insect-collection" xlink:type="simple">UMSP</named-content>], 9 Jul 1988; Grey Cloud Dunes (<named-content xmlns:xlink="http://www.w3.org/1999/xlink" content-type="dwc:verbatimCoordinates" xlink:type="simple"><named-content content-type="geo-json" specific-use="{&#34;type&#34;:&#34;Point&#34;,&#34;coordinates&#34;:[-92.957000,44.790000]}" id="NCID0ESZDI" xlink:type="simple">44.79, -92.957</named-content></named-content>): 1 ♂ [<abbrev xmlns:xlink="http://www.w3.org/1999/xlink" xlink:title="The collection of the Cariveau Native Bee Lab" id="ABBRID0EXZDI" xlink:type="simple">CNBL</abbrev>], 23 Jul 2018, J. Petersen leg., net; Grey Cloud Dunes (<named-content xmlns:xlink="http://www.w3.org/1999/xlink" content-type="dwc:verbatimCoordinates" xlink:type="simple"><named-content content-type="geo-json" specific-use="{&#34;type&#34;:&#34;Point&#34;,&#34;coordinates&#34;:[-92.960100,44.791200]}" id="NCID0E5ZDI" xlink:type="simple">44.7912, -92.9601</named-content></named-content>): 1 ♂ [<abbrev xmlns:xlink="http://www.w3.org/1999/xlink" xlink:title="iNaturalist.com" id="ABBRID0ED1DI" xlink:type="simple">iNat</abbrev>], 14 Sep 2018, A. Birkey leg.; Grey Cloud Dunes SNA (<named-content xmlns:xlink="http://www.w3.org/1999/xlink" content-type="dwc:verbatimCoordinates" xlink:type="simple"><named-content content-type="geo-json" specific-use="{&#34;type&#34;:&#34;Point&#34;,&#34;coordinates&#34;:[-92.955360,44.790040]}" id="NCID0EK1DI" xlink:type="simple">44.79004, -92.95536</named-content></named-content>): 1 ♂ [<abbrev xmlns:xlink="http://www.w3.org/1999/xlink" xlink:title="The Minnesota Department of Natural Resources" id="ABBRID0EP1DI" xlink:type="simple">MNDNR</abbrev>], 9 Oct 2018, net, <italic><tp:taxon-name><tp:taxon-name-part taxon-name-part-type="genus" reg="Solidago">S.</tp:taxon-name-part><tp:taxon-name-part taxon-name-part-type="species" reg="nemoralis">nemoralis</tp:taxon-name-part></tp:taxon-name></italic>; Grey Cloud Dunes SNA (<named-content xmlns:xlink="http://www.w3.org/1999/xlink" content-type="dwc:verbatimCoordinates" xlink:type="simple"><named-content content-type="geo-json" specific-use="{&#34;type&#34;:&#34;Point&#34;,&#34;coordinates&#34;:[-92.955076,44.790046]}" id="NCID0EB2DI" xlink:type="simple">44.790046, -92.955076</named-content></named-content>): 1 ♂ [<abbrev xmlns:xlink="http://www.w3.org/1999/xlink" xlink:title="The Minnesota Department of Natural Resources" id="ABBRID0EG2DI" xlink:type="simple">MNDNR</abbrev>], 31 Jul 2018, net, <italic><tp:taxon-name><tp:taxon-name-part taxon-name-part-type="genus" reg="Dalea">D.</tp:taxon-name-part><tp:taxon-name-part taxon-name-part-type="species" reg="villosa">villosa</tp:taxon-name-part></tp:taxon-name></italic>; <bold>Winona Co.</bold>: Whitewater WMA (<named-content xmlns:xlink="http://www.w3.org/1999/xlink" content-type="dwc:verbatimCoordinates" xlink:type="simple"><named-content content-type="geo-json" specific-use="{&#34;type&#34;:&#34;Point&#34;,&#34;coordinates&#34;:[-92.000660,44.150330]}" id="NCID0E12DI" xlink:type="simple">44.15033, -92.00066</named-content></named-content>): 1 ♀ [<abbrev xmlns:xlink="http://www.w3.org/1999/xlink" xlink:title="The Minnesota Department of Natural Resources" id="ABBRID0E62DI" xlink:type="simple">MNDNR</abbrev>], 6 May 2017, bowl; 1 ♀ [<abbrev xmlns:xlink="http://www.w3.org/1999/xlink" xlink:title="The Minnesota Department of Natural Resources" id="ABBRID0ED3DI" xlink:type="simple">MNDNR</abbrev>], 26 Jun 2017, bowl. <bold>Missouri: Clark Co.</bold>: [<abbrev xmlns:xlink="http://www.w3.org/1999/xlink" xlink:title="Mike Arduser specimen record" id="ABBRID0EJ3DI" xlink:type="simple">MASR</abbrev>]; <bold>Scott Co.</bold>: [<abbrev xmlns:xlink="http://www.w3.org/1999/xlink" xlink:title="Mike Arduser specimen record" id="ABBRID0EP3DI" xlink:type="simple">MASR</abbrev>]. <bold>Nebraska: Hooker Co.</bold>: [<abbrev xmlns:xlink="http://www.w3.org/1999/xlink" xlink:title="Mike Arduser specimen record" id="ABBRID0EV3DI" xlink:type="simple">MASR</abbrev>]; <bold>Rock Co.</bold>: (<named-content xmlns:xlink="http://www.w3.org/1999/xlink" content-type="dwc:verbatimCoordinates" xlink:type="simple"><named-content content-type="geo-json" specific-use="{&#34;type&#34;:&#34;Point&#34;,&#34;coordinates&#34;:[-99.800000,42.500000]}" id="NCID0E53DI" xlink:type="simple">42.5, -99.8</named-content></named-content>): 1 ♂ [<abbrev xmlns:xlink="http://www.w3.org/1999/xlink" xlink:title="iNaturalist.com" id="ABBRID0ED4DI" xlink:type="simple">iNat</abbrev>], Sep 2018, @allysond leg.; <bold>Thomas Co.</bold>: Neb Ntl For, near Halsey, 1 ♂ [WRME], 9 Aug 1991, Arduser leg.; Neb. Ntl For. Nr Whitetail campground: 1 ♀ [WRME], 10 Aug 1991, Arduser leg., <italic><tp:taxon-name><tp:taxon-name-part taxon-name-part-type="genus" reg="Helianthus">Helianthus</tp:taxon-name-part><tp:taxon-name-part taxon-name-part-type="species" reg="petiolarus">petiolarus</tp:taxon-name-part></tp:taxon-name></italic>. <bold>New Mexico: Chaves Co.</bold>: [<abbrev xmlns:xlink="http://www.w3.org/1999/xlink" xlink:title="Mike Arduser specimen record" id="ABBRID0EW4DI" xlink:type="simple">MASR</abbrev>]. <bold>North Dakota: Ransom Co.</bold>: (<named-content xmlns:xlink="http://www.w3.org/1999/xlink" content-type="dwc:verbatimCoordinates" xlink:type="simple"><named-content content-type="geo-json" specific-use="{&#34;type&#34;:&#34;Point&#34;,&#34;coordinates&#34;:[-97.342645,46.474534]}" id="NCID0E64DI" xlink:type="simple">46.474534, -97.342645</named-content></named-content>): 1 ♂ [<abbrev xmlns:xlink="http://www.w3.org/1999/xlink" xlink:title="iNaturalist.com" id="ABBRID0EE5DI" xlink:type="simple">iNat</abbrev>], 9 Aug 2021, E. Wood leg.. <bold>Oklahoma: Ellis Co.</bold>: [<abbrev xmlns:xlink="http://www.w3.org/1999/xlink" xlink:title="Mike Arduser specimen record" id="ABBRID0EK5DI" xlink:type="simple">MASR</abbrev>]. <bold>South Dakota: Clay Co.</bold>: Missouri National Recreation River (<named-content xmlns:xlink="http://www.w3.org/1999/xlink" content-type="dwc:verbatimCoordinates" xlink:type="simple"><named-content content-type="geo-json" specific-use="{&#34;type&#34;:&#34;Point&#34;,&#34;coordinates&#34;:[-96.974300,42.762150]}" id="NCID0ET5DI" xlink:type="simple">42.76215, -96.9743</named-content></named-content>): 1 ♂ [<abbrev xmlns:xlink="http://www.w3.org/1999/xlink" xlink:title="iNaturalist.com" id="ABBRID0EY5DI" xlink:type="simple">iNat</abbrev>], 7 Jul 2021, @stenthesnake leg. <bold>Texas: Taylor Co.</bold>: (<named-content xmlns:xlink="http://www.w3.org/1999/xlink" content-type="dwc:verbatimCoordinates" xlink:type="simple"><named-content content-type="geo-json" specific-use="{&#34;type&#34;:&#34;Point&#34;,&#34;coordinates&#34;:[-99.920000,32.320000]}" id="NCID0EB6DI" xlink:type="simple">32.32, -99.92</named-content></named-content>): 1 ♀ [<abbrev xmlns:xlink="http://www.w3.org/1999/xlink" xlink:title="C.A. Triplehorn Insect Collection" id="ABBRID0EG6DI" xlink:type="simple">OSUC</abbrev>], 18 Jun 1952, J.N. Knull, D.J. Knull leg.</p><fig id="F18" position="float" orientation="portrait"><object-id xmlns:xlink="http://www.w3.org/1999/xlink" content-type="doi" xlink:type="simple">10.3897/zookeys.1130.86413.figure18</object-id><object-id xmlns:xlink="http://www.w3.org/1999/xlink" content-type="arpha" xlink:type="simple">E632F6B5-67D1-5772-999A-00F8DFC40F23</object-id><label>Figure 18.</label><caption><p>Map of specimens or observations examined for this study from the species <italic><tp:taxon-name><tp:taxon-name-part taxon-name-part-type="genus" reg="Augochloropsis">Augochloropsis</tp:taxon-name-part><tp:taxon-name-part taxon-name-part-type="species" reg="humeralis">humeralis</tp:taxon-name-part></tp:taxon-name></italic>, <italic><tp:taxon-name><tp:taxon-name-part taxon-name-part-type="genus" reg="Augochloropsis">Augochloropsis</tp:taxon-name-part><tp:taxon-name-part taxon-name-part-type="species" reg="anonyma">anonyma</tp:taxon-name-part></tp:taxon-name></italic>, and <italic><tp:taxon-name><tp:taxon-name-part taxon-name-part-type="genus" reg="Augochloropsis">Augochloropsis</tp:taxon-name-part><tp:taxon-name-part taxon-name-part-type="species" reg="fulgida">fulgida</tp:taxon-name-part></tp:taxon-name></italic>.</p></caption><graphic xmlns:xlink="http://www.w3.org/1999/xlink" xlink:href="zookeys-1130-103_article-86413__-g018.jpg" position="float" orientation="portrait" xlink:type="simple" id="oo_771327.jpg"><uri content-type="original_file" xlink:type="simple">https://binary.pensoft.net/fig/771327</uri></graphic></fig></tp:treatment-sec><tp:treatment-sec><!--Section generated to contain objects referenced in tp:taxon-treatment.--><fig id="F14" position="float" orientation="portrait"><object-id xmlns:xlink="http://www.w3.org/1999/xlink" content-type="doi" xlink:type="simple">10.3897/zookeys.1130.86413.figure14</object-id><object-id xmlns:xlink="http://www.w3.org/1999/xlink" content-type="arpha" xlink:type="simple">C4568A55-B15D-55BF-9E64-9659BFC17BDA</object-id><label>Figure 14.</label><caption><p><italic><tp:taxon-name><tp:taxon-name-part taxon-name-part-type="genus" reg="Augochloropsis">Augochloropsis</tp:taxon-name-part></tp:taxon-name></italic> female characters <bold>A</bold><italic><tp:taxon-name><tp:taxon-name-part taxon-name-part-type="genus" reg="Augochloropsis">Augochloropsis</tp:taxon-name-part><tp:taxon-name-part taxon-name-part-type="species" reg="humeralis">humeralis</tp:taxon-name-part></tp:taxon-name></italic> face <bold>B</bold><italic><tp:taxon-name><tp:taxon-name-part taxon-name-part-type="genus" reg="Augochloropsis">Augochloropsis</tp:taxon-name-part><tp:taxon-name-part taxon-name-part-type="species" reg="metallica">metallica</tp:taxon-name-part></tp:taxon-name></italic> face <bold>C</bold><italic><tp:taxon-name><tp:taxon-name-part taxon-name-part-type="genus" reg="Augochloropsis">Augochloropsis</tp:taxon-name-part><tp:taxon-name-part taxon-name-part-type="species" reg="viridula">viridula</tp:taxon-name-part></tp:taxon-name></italic> face <bold>D</bold><italic><tp:taxon-name><tp:taxon-name-part taxon-name-part-type="genus" reg="Augochloropsis">Augochloropsis</tp:taxon-name-part><tp:taxon-name-part taxon-name-part-type="species" reg="humeralis">humeralis</tp:taxon-name-part></tp:taxon-name></italic> well-developed, 90-degree pronotal flange indicated by red arrow <bold>E</bold><italic><tp:taxon-name><tp:taxon-name-part taxon-name-part-type="genus" reg="Augochloropsis">Augochloropsis</tp:taxon-name-part><tp:taxon-name-part taxon-name-part-type="species" reg="metallica">metallica</tp:taxon-name-part></tp:taxon-name></italic> obtuse pronotal flange indicated by red arrow <bold>F</bold><italic><tp:taxon-name><tp:taxon-name-part taxon-name-part-type="genus" reg="Augochloropsis">Augochloropsis</tp:taxon-name-part><tp:taxon-name-part taxon-name-part-type="species" reg="viridula">viridula</tp:taxon-name-part></tp:taxon-name></italic> obtuse pronotal flange indicated by red arrow <bold>G</bold><italic><tp:taxon-name><tp:taxon-name-part taxon-name-part-type="genus" reg="Augochloropsis">Augochloropsis</tp:taxon-name-part><tp:taxon-name-part taxon-name-part-type="species" reg="humeralis">humeralis</tp:taxon-name-part></tp:taxon-name></italic> metasoma <bold>H</bold><italic><tp:taxon-name><tp:taxon-name-part taxon-name-part-type="genus" reg="Augochloropsis">Augochloropsis</tp:taxon-name-part><tp:taxon-name-part taxon-name-part-type="species" reg="metallica">metallica</tp:taxon-name-part></tp:taxon-name></italic> metasoma <bold>I</bold><italic><tp:taxon-name><tp:taxon-name-part taxon-name-part-type="genus" reg="Augochloropsis">Augochloropsis</tp:taxon-name-part><tp:taxon-name-part taxon-name-part-type="species" reg="viridula">viridula</tp:taxon-name-part></tp:taxon-name></italic> metasoma. Scale bars: 1 mm (<bold>A–F</bold>); 2 mm (<bold>G–I</bold>).</p></caption><graphic xmlns:xlink="http://www.w3.org/1999/xlink" xlink:href="zookeys-1130-103_article-86413__-g014.jpg" position="float" orientation="portrait" xlink:type="simple" id="oo_771323.jpg"><uri content-type="original_file" xlink:type="simple">https://binary.pensoft.net/fig/771323</uri></graphic></fig><fig id="F16" position="float" orientation="portrait"><object-id xmlns:xlink="http://www.w3.org/1999/xlink" content-type="doi" xlink:type="simple">10.3897/zookeys.1130.86413.figure16</object-id><object-id xmlns:xlink="http://www.w3.org/1999/xlink" content-type="arpha" xlink:type="simple">8C1120B9-82CC-5445-9DC7-46EF05154459</object-id><label>Figure 16.</label><caption><p><italic><tp:taxon-name><tp:taxon-name-part taxon-name-part-type="genus" reg="Augochloropsis">Augochloropsis</tp:taxon-name-part></tp:taxon-name></italic> male characters <bold>A</bold><italic><tp:taxon-name><tp:taxon-name-part taxon-name-part-type="genus" reg="Augochloropsis">Augochloropsis</tp:taxon-name-part><tp:taxon-name-part taxon-name-part-type="species" reg="humeralis">humeralis</tp:taxon-name-part></tp:taxon-name></italic> face <bold>B</bold><italic><tp:taxon-name><tp:taxon-name-part taxon-name-part-type="genus" reg="Augochloropsis">Augochloropsis</tp:taxon-name-part><tp:taxon-name-part taxon-name-part-type="species" reg="metallica">metallica</tp:taxon-name-part></tp:taxon-name></italic> face <bold>C</bold><italic><tp:taxon-name><tp:taxon-name-part taxon-name-part-type="genus" reg="Augochloropsis">Augochloropsis</tp:taxon-name-part><tp:taxon-name-part taxon-name-part-type="species" reg="viridula">viridula</tp:taxon-name-part></tp:taxon-name></italic> face <bold>D</bold><italic><tp:taxon-name><tp:taxon-name-part taxon-name-part-type="genus" reg="Augochloropsis">Augochloropsis</tp:taxon-name-part><tp:taxon-name-part taxon-name-part-type="species" reg="humeralis">humeralis</tp:taxon-name-part></tp:taxon-name></italic> well-developed, 90-degree pronotal flange indicated by red arrow <bold>E</bold><italic><tp:taxon-name><tp:taxon-name-part taxon-name-part-type="genus" reg="Augochloropsis">Augochloropsis</tp:taxon-name-part><tp:taxon-name-part taxon-name-part-type="species" reg="metallica">metallica</tp:taxon-name-part></tp:taxon-name></italic> obtuse pronotal flange indicated by red arrow <bold>F</bold><italic><tp:taxon-name><tp:taxon-name-part taxon-name-part-type="genus" reg="Augochloropsis">Augochloropsis</tp:taxon-name-part><tp:taxon-name-part taxon-name-part-type="species" reg="viridula">viridula</tp:taxon-name-part></tp:taxon-name></italic> obtuse pronotal flange indicated by red arrow <bold>G</bold><italic><tp:taxon-name><tp:taxon-name-part taxon-name-part-type="genus" reg="Augochloropsis">Augochloropsis</tp:taxon-name-part><tp:taxon-name-part taxon-name-part-type="species" reg="humeralis">humeralis</tp:taxon-name-part></tp:taxon-name></italic> metasoma <bold>H</bold><italic><tp:taxon-name><tp:taxon-name-part taxon-name-part-type="genus" reg="Augochloropsis">Augochloropsis</tp:taxon-name-part><tp:taxon-name-part taxon-name-part-type="species" reg="metallica">metallica</tp:taxon-name-part></tp:taxon-name></italic> metasoma <bold>I</bold><italic><tp:taxon-name><tp:taxon-name-part taxon-name-part-type="genus" reg="Augochloropsis">Augochloropsis</tp:taxon-name-part><tp:taxon-name-part taxon-name-part-type="species" reg="viridula">viridula</tp:taxon-name-part></tp:taxon-name></italic> metasoma. Scale bars: 1 mm (<bold>A–F</bold>); 2 mm (<bold>G–I</bold>).</p></caption><graphic xmlns:xlink="http://www.w3.org/1999/xlink" xlink:href="zookeys-1130-103_article-86413__-g016.jpg" position="float" orientation="portrait" xlink:type="simple" id="oo_771325.jpg"><uri content-type="original_file" xlink:type="simple">https://binary.pensoft.net/fig/771325</uri></graphic></fig><fig id="F20" position="float" orientation="portrait"><object-id xmlns:xlink="http://www.w3.org/1999/xlink" content-type="doi" xlink:type="simple">10.3897/zookeys.1130.86413.figure20</object-id><object-id xmlns:xlink="http://www.w3.org/1999/xlink" content-type="arpha" xlink:type="simple">738BCD92-9EB5-5A0A-BC5A-08E482E8871D</object-id><label>Figure 20.</label><caption><p><italic><tp:taxon-name><tp:taxon-name-part taxon-name-part-type="genus" reg="Augochloropsis">Augochloropsis</tp:taxon-name-part></tp:taxon-name></italic> male terminalia <bold>A</bold><italic><tp:taxon-name><tp:taxon-name-part taxon-name-part-type="genus" reg="Augochloropsis">Augochloropsis</tp:taxon-name-part><tp:taxon-name-part taxon-name-part-type="species" reg="humeralis">humeralis</tp:taxon-name-part></tp:taxon-name></italic> dorsal genitalia <bold>B</bold><italic><tp:taxon-name><tp:taxon-name-part taxon-name-part-type="genus" reg="Augochloropsis">Augochloropsis</tp:taxon-name-part><tp:taxon-name-part taxon-name-part-type="species" reg="humeralis">humeralis</tp:taxon-name-part></tp:taxon-name></italic> ventral genitalia <bold>C</bold><italic><tp:taxon-name><tp:taxon-name-part taxon-name-part-type="genus" reg="Augochloropsis">Augochloropsis</tp:taxon-name-part><tp:taxon-name-part taxon-name-part-type="species" reg="humeralis">humeralis</tp:taxon-name-part></tp:taxon-name></italic> S4 <bold>D</bold><italic><tp:taxon-name><tp:taxon-name-part taxon-name-part-type="genus" reg="Augochloropsis">Augochloropsis</tp:taxon-name-part><tp:taxon-name-part taxon-name-part-type="species" reg="humeralis">humeralis</tp:taxon-name-part></tp:taxon-name></italic> S8 <bold>E</bold><italic><tp:taxon-name><tp:taxon-name-part taxon-name-part-type="genus" reg="Augochloropsis">Augochloropsis</tp:taxon-name-part><tp:taxon-name-part taxon-name-part-type="species" reg="humeralis">humeralis</tp:taxon-name-part></tp:taxon-name></italic> S7 <bold>F</bold><italic><tp:taxon-name><tp:taxon-name-part taxon-name-part-type="genus" reg="Augochloropsis">Augochloropsis</tp:taxon-name-part><tp:taxon-name-part taxon-name-part-type="species" reg="metallica">metallica</tp:taxon-name-part></tp:taxon-name></italic> dorsal genitalia <bold>G</bold><italic><tp:taxon-name><tp:taxon-name-part taxon-name-part-type="genus" reg="Augochloropsis">Augochloropsis</tp:taxon-name-part><tp:taxon-name-part taxon-name-part-type="species" reg="metallica">metallica</tp:taxon-name-part></tp:taxon-name></italic> ventral genitalia <bold>H</bold><italic><tp:taxon-name><tp:taxon-name-part taxon-name-part-type="genus" reg="Augochloropsis">Augochloropsis</tp:taxon-name-part><tp:taxon-name-part taxon-name-part-type="species" reg="metallica">metallica</tp:taxon-name-part></tp:taxon-name></italic> S4 <bold>I</bold><italic><tp:taxon-name><tp:taxon-name-part taxon-name-part-type="genus" reg="Augochloropsis">Augochloropsis</tp:taxon-name-part><tp:taxon-name-part taxon-name-part-type="species" reg="metallica">metallica</tp:taxon-name-part></tp:taxon-name></italic> S8 <bold>J</bold><italic><tp:taxon-name><tp:taxon-name-part taxon-name-part-type="genus" reg="Augochloropsis">Augochloropsis</tp:taxon-name-part><tp:taxon-name-part taxon-name-part-type="species" reg="metallica">metallica</tp:taxon-name-part></tp:taxon-name></italic> S7 <bold>K</bold><italic><tp:taxon-name><tp:taxon-name-part taxon-name-part-type="genus" reg="Augochloropsis">Augochloropsis</tp:taxon-name-part><tp:taxon-name-part taxon-name-part-type="species" reg="viridula">viridula</tp:taxon-name-part></tp:taxon-name></italic> dorsal genitalia (note the gonobase was torn off) <bold>L</bold><italic><tp:taxon-name><tp:taxon-name-part taxon-name-part-type="genus" reg="Augochloropsis">Augochloropsis</tp:taxon-name-part><tp:taxon-name-part taxon-name-part-type="species" reg="viridula">viridula</tp:taxon-name-part></tp:taxon-name></italic> ventral genitalia <bold>M</bold><italic><tp:taxon-name><tp:taxon-name-part taxon-name-part-type="genus" reg="Augochloropsis">Augochloropsis</tp:taxon-name-part><tp:taxon-name-part taxon-name-part-type="species" reg="viridula">viridula</tp:taxon-name-part></tp:taxon-name></italic> S4 <bold>N</bold><italic><tp:taxon-name><tp:taxon-name-part taxon-name-part-type="genus" reg="Augochloropsis">Augochloropsis</tp:taxon-name-part><tp:taxon-name-part taxon-name-part-type="species" reg="viridula">viridula</tp:taxon-name-part></tp:taxon-name></italic> S8 <bold>O</bold><italic><tp:taxon-name><tp:taxon-name-part taxon-name-part-type="genus" reg="Augochloropsis">Augochloropsis</tp:taxon-name-part><tp:taxon-name-part taxon-name-part-type="species" reg="viridula">viridula</tp:taxon-name-part></tp:taxon-name></italic> S7. Scale bars: 1 mm.</p></caption><graphic xmlns:xlink="http://www.w3.org/1999/xlink" xlink:href="zookeys-1130-103_article-86413__-g020.jpg" position="float" orientation="portrait" xlink:type="simple" id="oo_771329.jpg"><uri content-type="original_file" xlink:type="simple">https://binary.pensoft.net/fig/771329</uri></graphic></fig></tp:treatment-sec><ref-list><ref id="B48"><mixed-citation xmlns:xlink="http://www.w3.org/1999/xlink" xlink:type="simple"><person-group><name name-style="western"><surname>Sandhouse</surname><given-names>GA</given-names></name></person-group> (<year>1937</year>) <article-title>The bees of the genera <italic><tp:taxon-name><tp:taxon-name-part taxon-name-part-type="genus">Augochlora</tp:taxon-name-part></tp:taxon-name></italic>, <italic><tp:taxon-name><tp:taxon-name-part taxon-name-part-type="genus">Augochloropsis</tp:taxon-name-part></tp:taxon-name></italic>, and <italic><tp:taxon-name><tp:taxon-name-part taxon-name-part-type="genus">Augochlorella</tp:taxon-name-part></tp:taxon-name></italic> (<tp:taxon-name><tp:taxon-name-part taxon-name-part-type="order">Hymenoptera</tp:taxon-name-part></tp:taxon-name>; <tp:taxon-name><tp:taxon-name-part taxon-name-part-type="superfamily">Apoidea</tp:taxon-name-part></tp:taxon-name>) occurring in the United States.</article-title><source>Journal of the Washington Academy of Sciences</source><volume>27</volume>: <fpage>65</fpage>–<lpage>79</lpage>. <ext-link xlink:type="simple" ext-link-type="uri" xlink:href="https://www.biodiversitylibrary.org/item/122710">https://www.biodiversitylibrary.org/item/122710</ext-link></mixed-citation></ref><ref id="B57"><mixed-citation xmlns:xlink="http://www.w3.org/1999/xlink" xlink:type="simple"><person-group><name name-style="western"><surname>Titus</surname><given-names>ESG</given-names></name></person-group> (<year>1901</year>) <article-title>On some bees of the genus <italic><tp:taxon-name><tp:taxon-name-part taxon-name-part-type="genus">Augochlora</tp:taxon-name-part></tp:taxon-name></italic>.</article-title><source>Canadian Entomologist</source><volume>33</volume>(<issue>5</issue>): <fpage>133</fpage>–<lpage>137</lpage>. <ext-link xlink:type="simple" ext-link-type="doi" xlink:href="10.4039/Ent33133-5">https://doi.org/10.4039/Ent33133-5</ext-link></mixed-citation></ref><ref id="B27"><mixed-citation xmlns:xlink="http://www.w3.org/1999/xlink" xlink:type="simple"><person-group><name name-style="western"><surname>Lovell</surname><given-names>HB</given-names></name></person-group> (<year>1942</year>) <article-title>The bright green bees of the genera <italic><tp:taxon-name><tp:taxon-name-part taxon-name-part-type="genus">Agapostemon</tp:taxon-name-part></tp:taxon-name></italic>, <italic><tp:taxon-name><tp:taxon-name-part taxon-name-part-type="genus">Augochlora</tp:taxon-name-part></tp:taxon-name></italic>, <italic><tp:taxon-name><tp:taxon-name-part taxon-name-part-type="genus">Augochloropsis</tp:taxon-name-part></tp:taxon-name></italic>, and <italic><tp:taxon-name><tp:taxon-name-part taxon-name-part-type="genus">Augochlorella</tp:taxon-name-part></tp:taxon-name></italic> in Kentucky.</article-title><source>Transactions of the Kentucky Academy of Science</source><volume>10</volume>: <fpage>19</fpage>–<lpage>23</lpage>.</mixed-citation></ref><ref id="B15"><mixed-citation xmlns:xlink="http://www.w3.org/1999/xlink" xlink:type="simple"><person-group><name name-style="western"><surname>Dreisbach</surname><given-names>RR</given-names></name></person-group> (<year>1945</year>) <article-title>The green halictine bees of the genera <italic><tp:taxon-name><tp:taxon-name-part taxon-name-part-type="genus">Agapostemon</tp:taxon-name-part></tp:taxon-name></italic>, <italic><tp:taxon-name><tp:taxon-name-part taxon-name-part-type="genus">Augochlora</tp:taxon-name-part></tp:taxon-name></italic>, <italic><tp:taxon-name><tp:taxon-name-part taxon-name-part-type="genus">Augochlorella</tp:taxon-name-part></tp:taxon-name></italic>, and <italic><tp:taxon-name><tp:taxon-name-part taxon-name-part-type="genus">Augochloropsis</tp:taxon-name-part></tp:taxon-name></italic> (<tp:taxon-name><tp:taxon-name-part taxon-name-part-type="order">Hymenoptera</tp:taxon-name-part></tp:taxon-name>: <tp:taxon-name><tp:taxon-name-part taxon-name-part-type="superfamily">Apoidea</tp:taxon-name-part></tp:taxon-name>) in Michigan, with keys and distribution.</article-title><source>Papers of the Michigan Academy of Science, Arts and Letters</source><volume>30</volume>: <fpage>221</fpage>–<lpage>227</lpage>.</mixed-citation></ref><ref id="B31"><mixed-citation xmlns:xlink="http://www.w3.org/1999/xlink" xlink:type="simple"><person-group><name name-style="western"><surname>Mitchell</surname><given-names>TB</given-names></name></person-group> (<year>1960</year>) Bees of the Eastern United States. Volume 1. North Carolina Experiment Station Technical Bulletin, 538 pp.</mixed-citation></ref><ref id="B25"><mixed-citation xmlns:xlink="http://www.w3.org/1999/xlink" xlink:type="simple"><person-group><name name-style="western"><surname>Hurd</surname><given-names>PD</given-names></name></person-group> (<year>1979</year>) <article-title>Superfamily <tp:taxon-name><tp:taxon-name-part taxon-name-part-type="superfamily">Apoidea</tp:taxon-name-part></tp:taxon-name>.</article-title> In: <person-group><name name-style="western"><surname>Krombein</surname><given-names>KV</given-names></name><name name-style="western"><surname>Hurd</surname><given-names>PD</given-names></name><name name-style="western"><surname>Smith</surname><given-names>DR</given-names></name><name name-style="western"><surname>Burks</surname><given-names>BD</given-names></name></person-group> (<role>Eds</role>) <issue-title>Catalog of Hymenoptera in America North of Mexico.</issue-title><source>Volume 2. Smithsonian Institution Press, Washington, D.C.</source>, <fpage>1741</fpage>–<lpage>2209</lpage>. <ext-link xlink:type="simple" ext-link-type="doi" xlink:href="10.1007/BF02223710">https://doi.org/10.1007/BF02223710</ext-link></mixed-citation></ref><ref id="B34"><mixed-citation xmlns:xlink="http://www.w3.org/1999/xlink" xlink:type="simple"><person-group><name name-style="western"><surname>Moure</surname><given-names>JS</given-names></name><name name-style="western"><surname>Hurd</surname><given-names>PD</given-names></name></person-group> (<year>1987</year>) <source>An Annotated Catalog of the Halictid Bees of the Western Hemisphere (<tp:taxon-name><tp:taxon-name-part taxon-name-part-type="order">Hymenoptera</tp:taxon-name-part></tp:taxon-name>: <tp:taxon-name><tp:taxon-name-part taxon-name-part-type="family">Halictidae</tp:taxon-name-part></tp:taxon-name>).</source><publisher-name>Smithsonian Institution Press</publisher-name>, <publisher-loc>Washington D.C.</publisher-loc>, <size units="page">405 pp</size>.</mixed-citation></ref></ref-list></tp:taxon-treatment>
