# Supplementary material for: ﻿A review of the Augochloropsis (Hymenoptera, Halictidae) and keys to the shiny green Halictinae of the midwestern United States
Source: Zookeys. 2022 Nov 18;1130:103–52. doi: 10.3897/zookeys.1130.86413 (PMC9836709; doi:10.3897/zookeys.1130.86413)
Supplement: XML Treatment for Augochloropsis (Paraugochloropsis) metallica [file zookeys.1130.86413-treatment15.xml]

<!DOCTYPE tp:taxon-treatment
  PUBLIC "-//TaxonX//DTD Taxonomic Treatment Publishing DTD v0 20100105//EN" "tax-treatment-NSO.dtd">
<tp:taxon-treatment xmlns:tp="http://www.plazi.org/taxpub"><tp:treatment-meta><kwd-group><label>Taxon classification</label><kwd>
                <named-content content-type="kingdom">Animalia</named-content>
              </kwd><kwd>
                <named-content content-type="order">Hymenoptera</named-content>
              </kwd><kwd>
                <named-content content-type="family">Halictidae</named-content>
              </kwd></kwd-group><mixed-citation publication-type="journal"><person-group><name><surname>Portman</surname><given-names>Zachary M.</given-names></name><name><surname>Arduser</surname><given-names>Mike</given-names></name><name><surname>Lane</surname><given-names>Ian G.</given-names></name><name><surname>Cariveau</surname><given-names>Daniel P.</given-names></name></person-group><article-title>﻿A review of the <italic><tp:taxon-name><tp:taxon-name-part taxon-name-part-type="genus" reg="Augochloropsis">Augochloropsis</tp:taxon-name-part></tp:taxon-name></italic> (<tp:taxon-name><tp:taxon-name-part taxon-name-part-type="order">Hymenoptera</tp:taxon-name-part></tp:taxon-name>, <tp:taxon-name><tp:taxon-name-part taxon-name-part-type="family">Halictidae</tp:taxon-name-part></tp:taxon-name>) and keys to the shiny green <tp:taxon-name><tp:taxon-name-part taxon-name-part-type="subfamily">Halictinae</tp:taxon-name-part></tp:taxon-name> of the midwestern United States</article-title><source>Zookeys</source><day>18</day><month>11</month><year>2022</year><volume>1130</volume><fpage>103</fpage><lpage>152</lpage><pub-id pub-id-type="doi">10.3897/zookeys.1130.86413</pub-id></mixed-citation></tp:treatment-meta><tp:nomenclature><label>﻿</label><tp:taxon-name><object-id xmlns:xlink="http://www.w3.org/1999/xlink" content-type="arpha" xlink:type="simple">B0093FDA-70B2-5EFB-A0E8-DF014DEA3C33</object-id><tp:taxon-name-part taxon-name-part-type="genus" reg="Augochloropsis">Augochloropsis</tp:taxon-name-part> (<tp:taxon-name-part taxon-name-part-type="subgenus" reg="Paraugochloropsis">Paraugochloropsis</tp:taxon-name-part>) <tp:taxon-name-part taxon-name-part-type="species" reg="metallica">metallica</tp:taxon-name-part></tp:taxon-name><tp:taxon-authority>(Fabricius)</tp:taxon-authority><tp:nomenclature-citation-list><tp:nomenclature-citation><tp:taxon-name>
                  <tp:taxon-name-part taxon-name-part-type="genus" reg="Andrena">Andrena</tp:taxon-name-part>
                  <tp:taxon-name-part taxon-name-part-type="species" reg="metallica">metallica</tp:taxon-name-part>
                </tp:taxon-name><comment>Fabricius, 1793: 309 ♀. <bold>Holotype</bold>: ♀ “America” [<abbrev xmlns:xlink="http://www.w3.org/1999/xlink" xlink:title="Natural History Museum of Denmark" id="ABBRID0EQCAK" xlink:type="simple">NHMD</abbrev> 308680]. Images examined by ZP and MA (Fig. <xref ref-type="fig" rid="F19">19</xref>) (Labels read: “metalli. / ??[line illegible] // <abbrev xmlns:xlink="http://www.w3.org/1999/xlink" xlink:title="Natural History Museum of Denmark" id="ABBRID0EYCAK" xlink:type="simple">NHMD</abbrev> / 308680 [label with QR code] // Megilla metallica F. / Syst. Piez. 1804: 332. 19 // TYPE [red label]”).</comment></tp:nomenclature-citation><tp:nomenclature-citation><tp:taxon-name>
                  <tp:taxon-name-part taxon-name-part-type="genus" reg="Augochlora">Augochlora</tp:taxon-name-part>
                  <tp:taxon-name-part taxon-name-part-type="species" reg="fervida">fervida</tp:taxon-name-part>
                </tp:taxon-name><comment>Smith, 1853: 81 ♂ (syn. [under <tp:taxon-name><tp:taxon-name-part taxon-name-part-type="genus" reg="Augochloropsis"/><tp:taxon-name-part taxon-name-part-type="species" reg="cuprea">cuprea</tp:taxon-name-part></tp:taxon-name>] by <xref ref-type="bibr" rid="B48">Sandhouse 1937</xref>, syn. by <xref ref-type="bibr" rid="B31">Mitchell 1960</xref> and <xref ref-type="bibr" rid="B33">Moure 1960</xref>). <bold>Holotype</bold>: ♂ North America [NHMUK014024969] Images examined by ZP and MA. Online record: <ext-link xmlns:xlink="http://www.w3.org/1999/xlink" xlink:type="simple" ext-link-type="uri" xlink:href="https://data.nhm.ac.uk/object/3429259d-5af9-4c5f-9062-96a4a2770077">https://data.nhm.ac.uk/object/3429259d-5af9-4c5f-9062-96a4a2770077</ext-link> (Labels read: “Type / H.T. [label is circular with red border] // B.M. TYPE / HYM / 14.a.1230 // B.M. TYPE / HYM. / augochlora / fervida / <xref ref-type="bibr" rid="B52">smith 1853</xref> // fervida / Type Sm. // Ent. Club. / 44-12. // <named-content xmlns:xlink="http://www.w3.org/1999/xlink" content-type="dwc:institutional_code" xlink:title="The Natural History Museum, London" xlink:href="http://grbio.org/institution/natural-history-museum-london" xlink:type="simple">NHMUK</named-content> 014024969 [label with QR code]”).</comment></tp:nomenclature-citation><tp:nomenclature-citation><tp:taxon-name><tp:taxon-name-part taxon-name-part-type="genus" reg="Augochlora">Augochlora</tp:taxon-name-part> (<tp:taxon-name-part taxon-name-part-type="subgenus" reg="Augochloropsis">Augochloropsis</tp:taxon-name-part>) <tp:taxon-name-part taxon-name-part-type="species" reg="cleomis">cleomis</tp:taxon-name-part></tp:taxon-name><comment>Titus, 1901: 135 ♀♂ (syn. by <xref ref-type="bibr" rid="B33">Moure 1960</xref>). <bold>Syntypes</bold>: ♀♂ USA, Colorado, Horsetooth Gulch, near Ft. Collins. Not examined.</comment></tp:nomenclature-citation><tp:nomenclature-citation><tp:taxon-name>
                  <tp:taxon-name-part taxon-name-part-type="genus" reg="Halictus">Halictus</tp:taxon-name-part>
                  <tp:taxon-name-part taxon-name-part-type="species" reg="chorisis">chorisis</tp:taxon-name-part>
                </tp:taxon-name><comment>Vachal, 1903: 136 ♀ (syn. by <xref ref-type="bibr" rid="B48">Sandhouse 1937</xref> [under cuprea], syn. by <xref ref-type="bibr" rid="B31">Mitchell 1960</xref> [under metallica metallica]). <bold>Lectotype</bold>: ♀ USA, Georgia (designated by <xref ref-type="bibr" rid="B34">Moure and Hurd 1987</xref>). Not examined.</comment></tp:nomenclature-citation><tp:nomenclature-citation><tp:taxon-name>
                  <tp:taxon-name-part taxon-name-part-type="genus" reg="Megilla">Megilla</tp:taxon-name-part>
                  <tp:taxon-name-part taxon-name-part-type="species" reg="metallica">metallica</tp:taxon-name-part>
                </tp:taxon-name><comment>(in <xref ref-type="bibr" rid="B19">Fabricius 1804</xref>: taxonomy).</comment></tp:nomenclature-citation><tp:nomenclature-citation><tp:taxon-name>
                  <tp:taxon-name-part taxon-name-part-type="genus" reg="Augochlora">Augochlora</tp:taxon-name-part>
                  <tp:taxon-name-part taxon-name-part-type="species" reg="fervida">fervida</tp:taxon-name-part>
                </tp:taxon-name><comment>(in <xref ref-type="bibr" rid="B46">Robertson 1895</xref>: taxonomy; <xref ref-type="bibr" rid="B47">Robertson 1902</xref>: key; <xref ref-type="bibr" rid="B8">Cockerell 1906</xref>: notes).</comment></tp:nomenclature-citation><tp:nomenclature-citation><tp:taxon-name>
                  <tp:taxon-name-part taxon-name-part-type="genus" reg="Augochloropsis">Augochloropsis</tp:taxon-name-part>
                  <tp:taxon-name-part taxon-name-part-type="species" reg="cuprea">cuprea</tp:taxon-name-part>
                </tp:taxon-name><comment>(in <xref ref-type="bibr" rid="B48">Sandhouse 1937</xref> [in part]: key; <xref ref-type="bibr" rid="B27">Lovell 1942</xref>: key; <xref ref-type="bibr" rid="B15">Dreisbach 1945</xref>: key).</comment></tp:nomenclature-citation><tp:nomenclature-citation><tp:taxon-name><tp:taxon-name-part taxon-name-part-type="genus" reg="Augochloropsis">Augochloropsis</tp:taxon-name-part> (<tp:taxon-name-part taxon-name-part-type="subgenus" reg="Paraugochloropsis">Paraugochloropsis</tp:taxon-name-part>) <tp:taxon-name-part taxon-name-part-type="species" reg="metallica">metallica</tp:taxon-name-part> <tp:taxon-name-part taxon-name-part-type="subspecies" reg="metallica">metallica</tp:taxon-name-part></tp:taxon-name><comment>(in <xref ref-type="bibr" rid="B31">Mitchell 1960</xref>: key, redescription; <xref ref-type="bibr" rid="B25">Hurd 1979</xref>: catalog; <xref ref-type="bibr" rid="B34">Moure and Hurd 1987</xref>: catalog).</comment></tp:nomenclature-citation><tp:nomenclature-citation><tp:taxon-name><tp:taxon-name-part taxon-name-part-type="genus" reg="Augochloropsis">Augochloropsis</tp:taxon-name-part> (<tp:taxon-name-part taxon-name-part-type="subgenus" reg="Paraugochloropsis">Paraugochloropsis</tp:taxon-name-part>) <tp:taxon-name-part taxon-name-part-type="species" reg="metallica">metallica</tp:taxon-name-part></tp:taxon-name><comment>(in <xref ref-type="bibr" rid="B55">Stephenson et al. 2018</xref>: checklist; <xref ref-type="bibr" rid="B4">Camilo et al. 2018</xref>: checklist; <xref ref-type="bibr" rid="B14">Decker et al. 2020</xref>: checklist).</comment></tp:nomenclature-citation></tp:nomenclature-citation-list></tp:nomenclature><tp:treatment-sec sec-type="diagnosis" id="SECID0EALAK"><title>Diagnosis.</title><p>Both sexes of <italic><tp:taxon-name><tp:taxon-name-part taxon-name-part-type="genus" reg="Augochloropsis">Augochloropsis</tp:taxon-name-part><tp:taxon-name-part taxon-name-part-type="species" reg="metallica">metallica</tp:taxon-name-part></tp:taxon-name></italic> are most similar to <italic><tp:taxon-name><tp:taxon-name-part taxon-name-part-type="genus" reg="Augochloropsis">Augochloropsis</tp:taxon-name-part><tp:taxon-name-part taxon-name-part-type="species" reg="viridula">viridula</tp:taxon-name-part></tp:taxon-name></italic>, but <italic><tp:taxon-name><tp:taxon-name-part taxon-name-part-type="genus" reg="Augochloropsis">Augochloropsis</tp:taxon-name-part><tp:taxon-name-part taxon-name-part-type="species" reg="metallica">metallica</tp:taxon-name-part></tp:taxon-name></italic> can be separated from <italic><tp:taxon-name><tp:taxon-name-part taxon-name-part-type="genus" reg="Augochloropsis">Augochloropsis</tp:taxon-name-part><tp:taxon-name-part taxon-name-part-type="species" reg="viridula">viridula</tp:taxon-name-part></tp:taxon-name></italic> by the thicker hair fringe on the apical edge of T1 and T2; <italic><tp:taxon-name><tp:taxon-name-part taxon-name-part-type="genus" reg="Augochloropsis">Augochloropsis</tp:taxon-name-part><tp:taxon-name-part taxon-name-part-type="species" reg="metallica">metallica</tp:taxon-name-part></tp:taxon-name></italic> has the hairs noticeably thicker than the other hairs of the metasoma (Figs <xref ref-type="fig" rid="F14">14H</xref>, <xref ref-type="fig" rid="F15">15A</xref>, <xref ref-type="fig" rid="F16">16H</xref>), whereas the fringe hairs of <italic><tp:taxon-name><tp:taxon-name-part taxon-name-part-type="genus" reg="Augochloropsis">Augochloropsis</tp:taxon-name-part><tp:taxon-name-part taxon-name-part-type="species" reg="viridula">viridula</tp:taxon-name-part></tp:taxon-name></italic> are not noticeably thicker than the other metasomal hairs (Figs <xref ref-type="fig" rid="F14">14I</xref>, <xref ref-type="fig" rid="F15">15B</xref>, <xref ref-type="fig" rid="F16">16I</xref>). In addition, the terga of <italic><tp:taxon-name><tp:taxon-name-part taxon-name-part-type="genus" reg="Augochloropsis">Augochloropsis</tp:taxon-name-part><tp:taxon-name-part taxon-name-part-type="species" reg="metallica">metallica</tp:taxon-name-part></tp:taxon-name></italic> are more closely punctured, separated by about one puncture width on T2 (Fig. <xref ref-type="fig" rid="F14">14H</xref>, <xref ref-type="fig" rid="F16">16H</xref>), whereas the terga of <italic><tp:taxon-name><tp:taxon-name-part taxon-name-part-type="genus" reg="Augochloropsis">Augochloropsis</tp:taxon-name-part><tp:taxon-name-part taxon-name-part-type="species" reg="viridula">viridula</tp:taxon-name-part></tp:taxon-name></italic> are more sparsely punctured and separated by at least 2–4 puncture widths on T2 (Figs <xref ref-type="fig" rid="F14">14I</xref>, <xref ref-type="fig" rid="F16">16I</xref>).</p><p>Both sexes of <italic><tp:taxon-name><tp:taxon-name-part taxon-name-part-type="genus" reg="Augochloropsis">Augochloropsis</tp:taxon-name-part><tp:taxon-name-part taxon-name-part-type="species" reg="metallica">metallica</tp:taxon-name-part></tp:taxon-name></italic> can be separated from <italic><tp:taxon-name><tp:taxon-name-part taxon-name-part-type="genus" reg="Augochloropsis">Augochloropsis</tp:taxon-name-part><tp:taxon-name-part taxon-name-part-type="species" reg="humeralis">humeralis</tp:taxon-name-part></tp:taxon-name></italic> by the shape of the pronotal flange and angle, which is smaller and has an obtuse lateral angle in <italic><tp:taxon-name><tp:taxon-name-part taxon-name-part-type="genus" reg="Augochloropsis">Augochloropsis</tp:taxon-name-part><tp:taxon-name-part taxon-name-part-type="species" reg="metallica">metallica</tp:taxon-name-part></tp:taxon-name></italic> (Figs <xref ref-type="fig" rid="F14">14E</xref>, <xref ref-type="fig" rid="F16">16E</xref>), compared to the larger flange and 90-degree lateral angle in <italic><tp:taxon-name><tp:taxon-name-part taxon-name-part-type="genus" reg="Augochloropsis">Augochloropsis</tp:taxon-name-part><tp:taxon-name-part taxon-name-part-type="species" reg="humeralis">humeralis</tp:taxon-name-part></tp:taxon-name></italic> (Figs <xref ref-type="fig" rid="F14">14D</xref>, <xref ref-type="fig" rid="F16">16D</xref>). In addition, <italic><tp:taxon-name><tp:taxon-name-part taxon-name-part-type="genus" reg="Augochloropsis">Augochloropsis</tp:taxon-name-part><tp:taxon-name-part taxon-name-part-type="species" reg="metallica">metallica</tp:taxon-name-part></tp:taxon-name></italic> has the metasomal terga shining, with at most weak tessellation (Figs <xref ref-type="fig" rid="F14">14H</xref>, <xref ref-type="fig" rid="F16">16H</xref>), whereas <italic><tp:taxon-name><tp:taxon-name-part taxon-name-part-type="genus" reg="Augochloropsis">Augochloropsis</tp:taxon-name-part><tp:taxon-name-part taxon-name-part-type="species" reg="humeralis">humeralis</tp:taxon-name-part></tp:taxon-name></italic> has the metasomal terga strongly and densely tessellate, resulting in dull, silky coloration (Figs <xref ref-type="fig" rid="F14">14G</xref>, <xref ref-type="fig" rid="F16">16G</xref>).</p></tp:treatment-sec><tp:treatment-sec sec-type="comments" id="SECID0EKSAK"><title>Comments.</title><p>The holotype of <italic><tp:taxon-name><tp:taxon-name-part taxon-name-part-type="genus" reg="Augochloropsis">Augochloropsis</tp:taxon-name-part><tp:taxon-name-part taxon-name-part-type="species" reg="metallica">metallica</tp:taxon-name-part></tp:taxon-name></italic> (Fig. <xref ref-type="fig" rid="F19">19</xref>) is missing its head, but the punctures and hair bands on the metasoma, combined with the locality of “America” (<xref ref-type="bibr" rid="B33">Moure (1960)</xref> states “probably middle eastern U.S.A.”) are sufficient to confirm its identity.</p><p>We define <italic><tp:taxon-name><tp:taxon-name-part taxon-name-part-type="genus" reg="Augochloropsis">Augochloropsis</tp:taxon-name-part><tp:taxon-name-part taxon-name-part-type="species" reg="metallica">metallica</tp:taxon-name-part></tp:taxon-name></italic> in a much more restricted sense than previous authors, who lumped multiple taxa under <italic><tp:taxon-name><tp:taxon-name-part taxon-name-part-type="genus" reg="Augochloropsis">Augochloropsis</tp:taxon-name-part><tp:taxon-name-part taxon-name-part-type="species" reg="metallica">metallica</tp:taxon-name-part></tp:taxon-name></italic> (e.g., <xref ref-type="bibr" rid="B48">Sandhouse 1937</xref>; <xref ref-type="bibr" rid="B31">Mitchell 1960</xref>). We are here splitting <italic><tp:taxon-name><tp:taxon-name-part taxon-name-part-type="genus" reg="Augochloropsis">Augochloropsis</tp:taxon-name-part><tp:taxon-name-part taxon-name-part-type="species" reg="metallica">metallica</tp:taxon-name-part></tp:taxon-name></italic> (as defined by <xref ref-type="bibr" rid="B31">Mitchell 1960</xref>) into five taxa: <italic><tp:taxon-name><tp:taxon-name-part taxon-name-part-type="genus" reg="Augochloropsis">A.</tp:taxon-name-part><tp:taxon-name-part taxon-name-part-type="species" reg="metallica">metallica</tp:taxon-name-part></tp:taxon-name></italic>, <italic><tp:taxon-name><tp:taxon-name-part taxon-name-part-type="genus" reg="Augochloropsis">A.</tp:taxon-name-part><tp:taxon-name-part taxon-name-part-type="species" reg="cuprea">cuprea</tp:taxon-name-part></tp:taxon-name></italic>, <italic><tp:taxon-name><tp:taxon-name-part taxon-name-part-type="genus" reg="Augochloropsis">A.</tp:taxon-name-part><tp:taxon-name-part taxon-name-part-type="species" reg="fulgida">fulgida</tp:taxon-name-part></tp:taxon-name></italic>, <italic><tp:taxon-name><tp:taxon-name-part taxon-name-part-type="genus" reg="Augochloropsis">A.</tp:taxon-name-part><tp:taxon-name-part taxon-name-part-type="species" reg="fulvofimbriata">fulvofimbriata</tp:taxon-name-part></tp:taxon-name></italic>, and <italic><tp:taxon-name><tp:taxon-name-part taxon-name-part-type="genus" reg="Augochloropsis">A.</tp:taxon-name-part><tp:taxon-name-part taxon-name-part-type="species" reg="viridula">viridula</tp:taxon-name-part></tp:taxon-name></italic>. In the original revision of the <italic><tp:taxon-name><tp:taxon-name-part taxon-name-part-type="genus" reg="Augochloropsis">Augochloropsis</tp:taxon-name-part></tp:taxon-name></italic> of the United States, <xref ref-type="bibr" rid="B48">Sandhouse (1937)</xref> lumped at least six distinct taxa under the name <italic><tp:taxon-name><tp:taxon-name-part taxon-name-part-type="genus" reg="Augochloropsis">Augochloropsis</tp:taxon-name-part><tp:taxon-name-part taxon-name-part-type="species" reg="cuprea">cuprea</tp:taxon-name-part></tp:taxon-name></italic> (Table <xref ref-type="table" rid="T1">1</xref>). One reason for this over-lumping appears to be that <xref ref-type="bibr" rid="B48">Sandhouse (1937)</xref> did not actually examine any of the type specimens, and synonymized many species based on the description alone or through correspondence. Examination of Sandhouse-determined material in the <named-content xmlns:xlink="http://www.w3.org/1999/xlink" content-type="dwc:institutional_code" xlink:title="University of Minnesota Insect Collection" xlink:href="http://grbio.org/institution/university-minnesota-insect-collection" xlink:type="simple">UMSP</named-content> shows that she consistently lumped specimens of <italic><tp:taxon-name><tp:taxon-name-part taxon-name-part-type="genus" reg="Augochloropsis">Augochloropsis</tp:taxon-name-part><tp:taxon-name-part taxon-name-part-type="species" reg="metallica">metallica</tp:taxon-name-part></tp:taxon-name></italic>, <italic><tp:taxon-name><tp:taxon-name-part taxon-name-part-type="genus" reg="Augochloropsis">Augochloropsis</tp:taxon-name-part><tp:taxon-name-part taxon-name-part-type="species" reg="viridula">viridula</tp:taxon-name-part></tp:taxon-name></italic>, and a third unknown species together. <xref ref-type="bibr" rid="B31">Mitchell (1960)</xref> clearly recognized that <italic><tp:taxon-name><tp:taxon-name-part taxon-name-part-type="genus" reg="Augochloropsis">Augochloropsis</tp:taxon-name-part><tp:taxon-name-part taxon-name-part-type="species" reg="metallica">metallica</tp:taxon-name-part></tp:taxon-name></italic> and <italic><tp:taxon-name><tp:taxon-name-part taxon-name-part-type="genus" reg="Augochloropsis">Augochloropsis</tp:taxon-name-part><tp:taxon-name-part taxon-name-part-type="species" reg="viridula">viridula</tp:taxon-name-part></tp:taxon-name></italic> [as <italic><tp:taxon-name><tp:taxon-name-part taxon-name-part-type="genus" reg="Augochloropsis">Augochloropsis</tp:taxon-name-part><tp:taxon-name-part taxon-name-part-type="species" reg="metallica">metallica</tp:taxon-name-part><tp:taxon-name-part taxon-name-part-type="subspecies" reg="fulgida">fulgida</tp:taxon-name-part></tp:taxon-name></italic>] were distinct, and it is unclear why he only split them into subspecies.</p><p>The traditional view that <italic><tp:taxon-name><tp:taxon-name-part taxon-name-part-type="genus" reg="Augochloropsis">Augochloropsis</tp:taxon-name-part><tp:taxon-name-part taxon-name-part-type="species" reg="metallica">metallica</tp:taxon-name-part></tp:taxon-name></italic> extends down through Mexico and Central America is almost certainly incorrect and merely an artifact of the erroneously broad definition of the species adopted by previous workers. Though we have examined relatively little material from south of the United States, the material we have examined has not matched any of the US <italic><tp:taxon-name><tp:taxon-name-part taxon-name-part-type="genus" reg="Augochloropsis">Augochloropsis</tp:taxon-name-part></tp:taxon-name></italic> treated here. The synonymy of <italic><tp:taxon-name><tp:taxon-name-part taxon-name-part-type="genus" reg="Augochloropsis">Augochloropsis</tp:taxon-name-part><tp:taxon-name-part taxon-name-part-type="species" reg="fulvofimbriata">fulvofimbriata</tp:taxon-name-part></tp:taxon-name></italic> Friese, described from Costa Rica, is almost certainly incorrect. The source of the synonymy of <italic><tp:taxon-name><tp:taxon-name-part taxon-name-part-type="genus" reg="Augochloropsis">Augochloropsis</tp:taxon-name-part><tp:taxon-name-part taxon-name-part-type="species" reg="fulvofimbriata">fulvofimbriata</tp:taxon-name-part></tp:taxon-name></italic> was originally made by <xref ref-type="bibr" rid="B48">Sandhouse (1937)</xref>, who synonymized the male of <italic><tp:taxon-name><tp:taxon-name-part taxon-name-part-type="genus" reg="Augochloropsis">Augochloropsis</tp:taxon-name-part><tp:taxon-name-part taxon-name-part-type="species" reg="fulvofimbriata">fulvofimbriata</tp:taxon-name-part></tp:taxon-name></italic> under <italic><tp:taxon-name><tp:taxon-name-part taxon-name-part-type="genus" reg="Augochloropsis">Augochloropsis</tp:taxon-name-part><tp:taxon-name-part taxon-name-part-type="species" reg="ignita">ignita</tp:taxon-name-part></tp:taxon-name></italic> and the female of <italic><tp:taxon-name><tp:taxon-name-part taxon-name-part-type="genus" reg="Augochloropsis">Augochloropsis</tp:taxon-name-part><tp:taxon-name-part taxon-name-part-type="species" reg="fulvofimbriata">fulvofimbriata</tp:taxon-name-part></tp:taxon-name></italic> under <italic><tp:taxon-name><tp:taxon-name-part taxon-name-part-type="genus" reg="Augochloropsis">Augochloropsis</tp:taxon-name-part><tp:taxon-name-part taxon-name-part-type="species" reg="cuprea">cuprea</tp:taxon-name-part></tp:taxon-name></italic>. However, <xref ref-type="bibr" rid="B28">Michener (1954)</xref>, in his revision of the bees of Panama, treated <italic><tp:taxon-name><tp:taxon-name-part taxon-name-part-type="genus" reg="Augochloropsis">Augochloropsis</tp:taxon-name-part><tp:taxon-name-part taxon-name-part-type="species" reg="fulvofimbriata">fulvofimbriata</tp:taxon-name-part></tp:taxon-name></italic> as valid, and though he did not mention the synonymy of <italic><tp:taxon-name><tp:taxon-name-part taxon-name-part-type="genus" reg="Augochloropsis">A.</tp:taxon-name-part><tp:taxon-name-part taxon-name-part-type="species" reg="fulvofimbriata">fulvofimbriata</tp:taxon-name-part></tp:taxon-name></italic> under <italic><tp:taxon-name><tp:taxon-name-part taxon-name-part-type="genus" reg="Augochloropsis">Augochloropsis</tp:taxon-name-part><tp:taxon-name-part taxon-name-part-type="species" reg="cuprea">cuprea</tp:taxon-name-part></tp:taxon-name></italic>, he did state about <italic><tp:taxon-name><tp:taxon-name-part taxon-name-part-type="genus" reg="Augochloropsis">A.</tp:taxon-name-part><tp:taxon-name-part taxon-name-part-type="species" reg="fulvofimbriata">fulvofimbriata</tp:taxon-name-part></tp:taxon-name></italic>: “Sandhouse incorrectly placed this species in the synonymy if [sic] <italic>ignita</italic>.” Based on that, <xref ref-type="bibr" rid="B28">Michener (1954)</xref> clearly considered <italic><tp:taxon-name><tp:taxon-name-part taxon-name-part-type="genus" reg="Augochloropsis">Augochloropsis</tp:taxon-name-part><tp:taxon-name-part taxon-name-part-type="species" reg="fulvofimbriata">fulvofimbriata</tp:taxon-name-part></tp:taxon-name></italic> a valid species (and he certainly would have been familiar with <italic><tp:taxon-name><tp:taxon-name-part taxon-name-part-type="genus" reg="Augochloropsis">Augochloropsis</tp:taxon-name-part><tp:taxon-name-part taxon-name-part-type="species" reg="metallica">metallica</tp:taxon-name-part></tp:taxon-name></italic>, which was then called <italic><tp:taxon-name><tp:taxon-name-part taxon-name-part-type="genus" reg="Augochloropsis">A.</tp:taxon-name-part><tp:taxon-name-part taxon-name-part-type="species" reg="cuprea">cuprea</tp:taxon-name-part></tp:taxon-name></italic>). <xref ref-type="bibr" rid="B33">Moure (1960)</xref> did not list <italic><tp:taxon-name><tp:taxon-name-part taxon-name-part-type="genus" reg="Augochloropsis">Augochloropsis</tp:taxon-name-part><tp:taxon-name-part taxon-name-part-type="species" reg="fulvofimbriata">fulvofimbriata</tp:taxon-name-part></tp:taxon-name></italic> as a synonym of <italic><tp:taxon-name><tp:taxon-name-part taxon-name-part-type="genus" reg="Augochloropsis">Augochloropsis</tp:taxon-name-part><tp:taxon-name-part taxon-name-part-type="species" reg="metallica">metallica</tp:taxon-name-part><tp:taxon-name-part taxon-name-part-type="subspecies" reg="metallica">metallica</tp:taxon-name-part></tp:taxon-name></italic>. However, following that, the works of <xref ref-type="bibr" rid="B31">Mitchell (1960)</xref>, <xref ref-type="bibr" rid="B25">Hurd (1979)</xref>, <xref ref-type="bibr" rid="B34">Moure and Hurd (1987)</xref>, and <xref ref-type="bibr" rid="B35">Moure et al. (2007)</xref> all treat <italic><tp:taxon-name><tp:taxon-name-part taxon-name-part-type="genus" reg="Augochloropsis">Augochloropsis</tp:taxon-name-part><tp:taxon-name-part taxon-name-part-type="species" reg="fulvofimbriata">fulvofimbriata</tp:taxon-name-part></tp:taxon-name></italic> as a synonym of <italic><tp:taxon-name><tp:taxon-name-part taxon-name-part-type="genus" reg="Augochloropsis">Augochloropsis</tp:taxon-name-part><tp:taxon-name-part taxon-name-part-type="species" reg="metallica">metallica</tp:taxon-name-part><tp:taxon-name-part taxon-name-part-type="subspecies" reg="metallica">metallica</tp:taxon-name-part></tp:taxon-name></italic>, but none of them indicate it is a new synonym, which suggests they were just carrying over the synonymy by <xref ref-type="bibr" rid="B48">Sandhouse (1937)</xref>. Here, though we have not examined any material of <italic><tp:taxon-name><tp:taxon-name-part taxon-name-part-type="genus" reg="Augochloropsis">Augochloropsis</tp:taxon-name-part><tp:taxon-name-part taxon-name-part-type="species" reg="fulvofimbriata">fulvofimbriata</tp:taxon-name-part></tp:taxon-name></italic>, we follow the classification of <xref ref-type="bibr" rid="B28">Michener (1954)</xref> who was the last worker to treat the species, and we formally treat <italic><tp:taxon-name><tp:taxon-name-part taxon-name-part-type="genus" reg="Augochloropsis">Augochloropsis</tp:taxon-name-part><tp:taxon-name-part taxon-name-part-type="species" reg="fulvofimbriata">fulvofimbriata</tp:taxon-name-part></tp:taxon-name></italic> Friese (<bold>stat. nov.</bold>), as valid. This is supported by the findings of <xref ref-type="bibr" rid="B5">Celis and Cure (2017)</xref>, who recognized <italic><tp:taxon-name><tp:taxon-name-part taxon-name-part-type="genus" reg="Augochloropsis">Augochloropsis</tp:taxon-name-part><tp:taxon-name-part taxon-name-part-type="species" reg="fulvofimbriata">fulvofimbriata</tp:taxon-name-part></tp:taxon-name></italic> and even classified it in a separate subgenus than <italic><tp:taxon-name><tp:taxon-name-part taxon-name-part-type="genus" reg="Augochloropsis">Augochloropsis</tp:taxon-name-part><tp:taxon-name-part taxon-name-part-type="species" reg="metallica">metallica</tp:taxon-name-part></tp:taxon-name></italic> (<italic><tp:taxon-name><tp:taxon-name-part taxon-name-part-type="genus" reg="Augochloropsis">Augochloropsis</tp:taxon-name-part></tp:taxon-name></italic><italic>s.s.</italic> rather than <italic><tp:taxon-name><tp:taxon-name-part taxon-name-part-type="genus" reg="Paraugochloropsis">Paraugochloropsis</tp:taxon-name-part></tp:taxon-name></italic>).</p><p>Another synonym with issues is <italic><tp:taxon-name><tp:taxon-name-part taxon-name-part-type="genus" reg="Augochloropsis">Augochloropsis</tp:taxon-name-part><tp:taxon-name-part taxon-name-part-type="species" reg="chorisis">chorisis</tp:taxon-name-part></tp:taxon-name></italic> Vachal, which was originally synonymized under <italic><tp:taxon-name><tp:taxon-name-part taxon-name-part-type="genus" reg="Augochloropsis">Augochloropsis</tp:taxon-name-part><tp:taxon-name-part taxon-name-part-type="species" reg="cuprea">cuprea</tp:taxon-name-part></tp:taxon-name></italic> by <xref ref-type="bibr" rid="B48">Sandhouse (1937)</xref> and listed as a synonym of <italic><tp:taxon-name><tp:taxon-name-part taxon-name-part-type="genus" reg="Augochloropsis">Augochloropsis</tp:taxon-name-part><tp:taxon-name-part taxon-name-part-type="species" reg="metallica">metallica</tp:taxon-name-part><tp:taxon-name-part taxon-name-part-type="subspecies" reg="metallica">metallica</tp:taxon-name-part></tp:taxon-name></italic> by Michell (1960). The type series of <italic><tp:taxon-name><tp:taxon-name-part taxon-name-part-type="genus" reg="Augochloropsis">Augochloropsis</tp:taxon-name-part><tp:taxon-name-part taxon-name-part-type="species" reg="chorisis">chorisis</tp:taxon-name-part></tp:taxon-name></italic> contains specimens ranging from Georgia and Texas to Brazil (<xref ref-type="bibr" rid="B43">Rasmussen 2012</xref>), making it undoubtedly a composite series (<xref ref-type="bibr" rid="B11">Cockerell 1949</xref>). The specimen from Georgia was designated as a lectotype by <xref ref-type="bibr" rid="B34">Moure and Hurd (1987)</xref>, who considered it a synonym of <italic><tp:taxon-name><tp:taxon-name-part taxon-name-part-type="genus" reg="Augochloropsis">Augochloropsis</tp:taxon-name-part><tp:taxon-name-part taxon-name-part-type="species" reg="metallica">metallica</tp:taxon-name-part><tp:taxon-name-part taxon-name-part-type="subspecies" reg="metallica">metallica</tp:taxon-name-part></tp:taxon-name></italic>. We have not been able to examine the lectotype which cannot be located at the National Museum of Natural History in Paris, France (A. Touret-Alby, pers. comm.) and we are nominally accepting the synonymy.</p><fig id="F19" position="float" orientation="portrait"><object-id xmlns:xlink="http://www.w3.org/1999/xlink" content-type="doi" xlink:type="simple">10.3897/zookeys.1130.86413.figure19</object-id><object-id xmlns:xlink="http://www.w3.org/1999/xlink" content-type="arpha" xlink:type="simple">F88B11F8-C1E9-512E-AA17-1FA41F948FAA</object-id><label>Figure 19.</label><caption><p><italic><tp:taxon-name><tp:taxon-name-part taxon-name-part-type="genus" reg="Augochloropsis">Augochloropsis</tp:taxon-name-part><tp:taxon-name-part taxon-name-part-type="species" reg="metallica">metallica</tp:taxon-name-part></tp:taxon-name></italic> holotype female <bold>A</bold> lateral view <bold>B</bold> metasoma. Images provided by Lars Vilhelmsen, Sree Selvantharan, and Anders Illum of the Natural History Museum of Denmark, and used with permission. Scale bars: 5 mm (<bold>A</bold>); 1 mm (<bold>B</bold>).</p></caption><graphic xmlns:xlink="http://www.w3.org/1999/xlink" xlink:href="zookeys-1130-103_article-86413__-g019.jpg" position="float" orientation="portrait" xlink:type="simple" id="oo_771328.jpg"><uri content-type="original_file" xlink:type="simple">https://binary.pensoft.net/fig/771328</uri></graphic></fig><p><tp:taxon-name><tp:taxon-name-part taxon-name-part-type="genus" reg="Augochlora">Augochlora</tp:taxon-name-part> (<tp:taxon-name-part taxon-name-part-type="subgenus" reg="Augochloropsis">Augochloropsis</tp:taxon-name-part>) <tp:taxon-name-part taxon-name-part-type="species" reg="cleomis">cleomis</tp:taxon-name-part></tp:taxon-name> was described from a male and female specimen from near Fort Collins, Colorado (<xref ref-type="bibr" rid="B57">Titus 1901</xref>). The types were not examined and it is not entirely clear from the description whether it is a synonym of <italic><tp:taxon-name><tp:taxon-name-part taxon-name-part-type="genus" reg="Augochloropsis">Augochloropsis</tp:taxon-name-part><tp:taxon-name-part taxon-name-part-type="species" reg="metallica">metallica</tp:taxon-name-part></tp:taxon-name></italic> or <italic><tp:taxon-name><tp:taxon-name-part taxon-name-part-type="genus" reg="Augochloropsis">Augochloropsis</tp:taxon-name-part><tp:taxon-name-part taxon-name-part-type="species" reg="humeralis">humeralis</tp:taxon-name-part></tp:taxon-name></italic>. It was originally synonymized with <italic><tp:taxon-name><tp:taxon-name-part taxon-name-part-type="genus" reg="Augochloropsis">Augochloropsis</tp:taxon-name-part><tp:taxon-name-part taxon-name-part-type="species" reg="cuprea">cuprea</tp:taxon-name-part></tp:taxon-name></italic> by <xref ref-type="bibr" rid="B48">Sandhouse (1937)</xref> and was later synonymized with <italic><tp:taxon-name><tp:taxon-name-part taxon-name-part-type="genus" reg="Augochloropsis">Augochloropsis</tp:taxon-name-part><tp:taxon-name-part taxon-name-part-type="species" reg="metallica">metallica</tp:taxon-name-part><tp:taxon-name-part taxon-name-part-type="subspecies" reg="metallica">metallica</tp:taxon-name-part></tp:taxon-name></italic> by <xref ref-type="bibr" rid="B33">Moure (1960)</xref>. <xref ref-type="bibr" rid="B48">Sandhouse (1937)</xref> did not examine any specimens and it is unclear whether <xref ref-type="bibr" rid="B33">Moure (1960)</xref> did. Regardless, it is likely a synonym of <italic><tp:taxon-name><tp:taxon-name-part taxon-name-part-type="genus" reg="Augochloropsis">Augochloropsis</tp:taxon-name-part><tp:taxon-name-part taxon-name-part-type="species" reg="metallica">metallica</tp:taxon-name-part></tp:taxon-name></italic>, so we are nominally accepting the synonym.</p></tp:treatment-sec><tp:treatment-sec sec-type="biology" id="SECID0E4JBK"><title>Biology.</title><p><italic><tp:taxon-name><tp:taxon-name-part taxon-name-part-type="genus" reg="Augochloropsis">Augochloropsis</tp:taxon-name-part><tp:taxon-name-part taxon-name-part-type="species" reg="metallica">metallica</tp:taxon-name-part></tp:taxon-name></italic> is polylectic and nests in the ground. However, the specifics of the nesting biology and sociality are unknown. <italic><tp:taxon-name><tp:taxon-name-part taxon-name-part-type="genus" reg="Augochloropsis">Augochloropsis</tp:taxon-name-part><tp:taxon-name-part taxon-name-part-type="species" reg="metallica">metallica</tp:taxon-name-part></tp:taxon-name></italic> is often associated with sandy areas, and it has been found in natural habitats (e.g., native prairies, wetlands), as well as disturbed sites and urban areas.</p></tp:treatment-sec><tp:treatment-sec sec-type="Range" id="SECID0EZKBK"><title>Range.</title><p><italic><tp:taxon-name><tp:taxon-name-part taxon-name-part-type="genus" reg="Augochloropsis">Augochloropsis</tp:taxon-name-part><tp:taxon-name-part taxon-name-part-type="species" reg="metallica">metallica</tp:taxon-name-part></tp:taxon-name></italic> occurs in the eastern states and across the Great Plains (Fig. <xref ref-type="fig" rid="F21">21A</xref>). Recent surveys (2009 to present) by MSA and co-workers in Oklahoma, Kansas and Nebraska have found <italic><tp:taxon-name><tp:taxon-name-part taxon-name-part-type="genus" reg="Augochloropsis">Augochloropsis</tp:taxon-name-part><tp:taxon-name-part taxon-name-part-type="species" reg="metallica">metallica</tp:taxon-name-part></tp:taxon-name></italic> throughout these states and further to the west (whereas <italic><tp:taxon-name><tp:taxon-name-part taxon-name-part-type="genus" reg="Augochloropsis">Augochloropsis</tp:taxon-name-part><tp:taxon-name-part taxon-name-part-type="species" reg="viridula">viridula</tp:taxon-name-part></tp:taxon-name></italic> is absent from those western areas).</p></tp:treatment-sec><tp:treatment-sec sec-type="material" id="SECID0EEMBK"><title>Material Examined.</title><p><bold>Arkansas: Arkansas Co.</bold>: [<abbrev xmlns:xlink="http://www.w3.org/1999/xlink" xlink:title="Mike Arduser specimen record" id="ABBRID0EMMBK" xlink:type="simple">MASR</abbrev>]; <bold>Faulkner Co.</bold>: [<abbrev xmlns:xlink="http://www.w3.org/1999/xlink" xlink:title="Mike Arduser specimen record" id="ABBRID0ESMBK" xlink:type="simple">MASR</abbrev>]; <bold>Franklin Co.</bold>: [<abbrev xmlns:xlink="http://www.w3.org/1999/xlink" xlink:title="Mike Arduser specimen record" id="ABBRID0EYMBK" xlink:type="simple">MASR</abbrev>]; <bold>Jackson Co.</bold>: [<abbrev xmlns:xlink="http://www.w3.org/1999/xlink" xlink:title="Mike Arduser specimen record" id="ABBRID0E5MBK" xlink:type="simple">MASR</abbrev>]; <bold>Monroe Co.</bold>: [<abbrev xmlns:xlink="http://www.w3.org/1999/xlink" xlink:title="Mike Arduser specimen record" id="ABBRID0EENBK" xlink:type="simple">MASR</abbrev>]; <bold>White Co.</bold>: [<abbrev xmlns:xlink="http://www.w3.org/1999/xlink" xlink:title="Mike Arduser specimen record" id="ABBRID0EKNBK" xlink:type="simple">MASR</abbrev>]; <bold>Woodruff Co.</bold>: [<abbrev xmlns:xlink="http://www.w3.org/1999/xlink" xlink:title="Mike Arduser specimen record" id="ABBRID0EQNBK" xlink:type="simple">MASR</abbrev>]. <bold>Illinois: Calhoun Co.</bold>: [<abbrev xmlns:xlink="http://www.w3.org/1999/xlink" xlink:title="Mike Arduser specimen record" id="ABBRID0EWNBK" xlink:type="simple">MASR</abbrev>]; <bold>Carroll Co.</bold>: [<abbrev xmlns:xlink="http://www.w3.org/1999/xlink" xlink:title="Mike Arduser specimen record" id="ABBRID0E3NBK" xlink:type="simple">MASR</abbrev>]; <bold>Jasper Co.</bold>: [<abbrev xmlns:xlink="http://www.w3.org/1999/xlink" xlink:title="Mike Arduser specimen record" id="ABBRID0ECOBK" xlink:type="simple">MASR</abbrev>]; <bold>Madison Co.</bold>: [<abbrev xmlns:xlink="http://www.w3.org/1999/xlink" xlink:title="Mike Arduser specimen record" id="ABBRID0EIOBK" xlink:type="simple">MASR</abbrev>]; <bold>Marion Co.</bold>: [<abbrev xmlns:xlink="http://www.w3.org/1999/xlink" xlink:title="Mike Arduser specimen record" id="ABBRID0EOOBK" xlink:type="simple">MASR</abbrev>]; <bold>Randolph Co.</bold>: [<abbrev xmlns:xlink="http://www.w3.org/1999/xlink" xlink:title="Mike Arduser specimen record" id="ABBRID0EUOBK" xlink:type="simple">MASR</abbrev>]; <bold>Williamson Co.</bold>: [<abbrev xmlns:xlink="http://www.w3.org/1999/xlink" xlink:title="Mike Arduser specimen record" id="ABBRID0E1OBK" xlink:type="simple">MASR</abbrev>]. <bold>Iowa: Jasper Co.</bold>: [<abbrev xmlns:xlink="http://www.w3.org/1999/xlink" xlink:title="Mike Arduser specimen record" id="ABBRID0EAPBK" xlink:type="simple">MASR</abbrev>]. <bold>Kansas: Barton Co.</bold>: [<abbrev xmlns:xlink="http://www.w3.org/1999/xlink" xlink:title="Mike Arduser specimen record" id="ABBRID0EGPBK" xlink:type="simple">MASR</abbrev>]; <bold>Bourbon Co.</bold>: [<abbrev xmlns:xlink="http://www.w3.org/1999/xlink" xlink:title="Mike Arduser specimen record" id="ABBRID0EMPBK" xlink:type="simple">MASR</abbrev>]; <bold>Butler Co.</bold>: [<abbrev xmlns:xlink="http://www.w3.org/1999/xlink" xlink:title="Mike Arduser specimen record" id="ABBRID0ESPBK" xlink:type="simple">MASR</abbrev>]; <bold>Chase Co.</bold>: [<abbrev xmlns:xlink="http://www.w3.org/1999/xlink" xlink:title="Mike Arduser specimen record" id="ABBRID0EYPBK" xlink:type="simple">MASR</abbrev>]; <bold>Coffey Co.</bold>: [<abbrev xmlns:xlink="http://www.w3.org/1999/xlink" xlink:title="Mike Arduser specimen record" id="ABBRID0E5PBK" xlink:type="simple">MASR</abbrev>]; <bold>Dickinson Co.</bold>: [<abbrev xmlns:xlink="http://www.w3.org/1999/xlink" xlink:title="Mike Arduser specimen record" id="ABBRID0EEQBK" xlink:type="simple">MASR</abbrev>]; <bold>Douglas Co.</bold>: (<named-content xmlns:xlink="http://www.w3.org/1999/xlink" content-type="dwc:verbatimCoordinates" xlink:type="simple"><named-content content-type="geo-json" specific-use="{&#34;type&#34;:&#34;Point&#34;,&#34;coordinates&#34;:[-95.290000,38.880000]}" id="NCID0ENQBK" xlink:type="simple">38.88, -95.29</named-content></named-content>): 1 ♀ [<named-content xmlns:xlink="http://www.w3.org/1999/xlink" content-type="dwc:institutional_code" xlink:title="University of Minnesota Insect Collection" xlink:href="http://grbio.org/institution/university-minnesota-insect-collection" xlink:type="simple">UMSP</named-content>], 11 Jun 1919, W.F. Hoffman leg.; 1 ♀ [<named-content xmlns:xlink="http://www.w3.org/1999/xlink" content-type="dwc:institutional_code" xlink:title="University of Minnesota Insect Collection" xlink:href="http://grbio.org/institution/university-minnesota-insect-collection" xlink:type="simple">UMSP</named-content>], 2 Jul 1919, W.F. Hoffman leg.; <bold>Geary Co.</bold>: [<abbrev xmlns:xlink="http://www.w3.org/1999/xlink" xlink:title="Mike Arduser specimen record" id="ABBRID0E3QBK" xlink:type="simple">MASR</abbrev>]; <bold>Gove Co.</bold>: [<abbrev xmlns:xlink="http://www.w3.org/1999/xlink" xlink:title="Mike Arduser specimen record" id="ABBRID0ECRBK" xlink:type="simple">MASR</abbrev>]; <bold>Greenwood Co.</bold>: [<abbrev xmlns:xlink="http://www.w3.org/1999/xlink" xlink:title="Mike Arduser specimen record" id="ABBRID0EIRBK" xlink:type="simple">MASR</abbrev>]; <bold>Hodgeman Co.</bold>: [<abbrev xmlns:xlink="http://www.w3.org/1999/xlink" xlink:title="Mike Arduser specimen record" id="ABBRID0EORBK" xlink:type="simple">MASR</abbrev>]; <bold>Lane Co.</bold>: [<abbrev xmlns:xlink="http://www.w3.org/1999/xlink" xlink:title="Mike Arduser specimen record" id="ABBRID0EURBK" xlink:type="simple">MASR</abbrev>]; <bold>Lyon Co.</bold>: [<abbrev xmlns:xlink="http://www.w3.org/1999/xlink" xlink:title="Mike Arduser specimen record" id="ABBRID0E1RBK" xlink:type="simple">MASR</abbrev>]; <bold>Morris Co.</bold>: [<abbrev xmlns:xlink="http://www.w3.org/1999/xlink" xlink:title="Mike Arduser specimen record" id="ABBRID0EASBK" xlink:type="simple">MASR</abbrev>]; <bold>Osage Co.</bold>: [<abbrev xmlns:xlink="http://www.w3.org/1999/xlink" xlink:title="Mike Arduser specimen record" id="ABBRID0EGSBK" xlink:type="simple">MASR</abbrev>]; <bold>Pawnee Co.</bold>: [<abbrev xmlns:xlink="http://www.w3.org/1999/xlink" xlink:title="Mike Arduser specimen record" id="ABBRID0EMSBK" xlink:type="simple">MASR</abbrev>]; <bold>Pottawatomie Co.</bold>: [<abbrev xmlns:xlink="http://www.w3.org/1999/xlink" xlink:title="Mike Arduser specimen record" id="ABBRID0ESSBK" xlink:type="simple">MASR</abbrev>]; <bold>Reno Co.</bold>: [<abbrev xmlns:xlink="http://www.w3.org/1999/xlink" xlink:title="Mike Arduser specimen record" id="ABBRID0EYSBK" xlink:type="simple">MASR</abbrev>]; <bold>Rice Co.</bold>: [<abbrev xmlns:xlink="http://www.w3.org/1999/xlink" xlink:title="Mike Arduser specimen record" id="ABBRID0E5SBK" xlink:type="simple">MASR</abbrev>]; <bold>Riley Co.</bold>: [<abbrev xmlns:xlink="http://www.w3.org/1999/xlink" xlink:title="Mike Arduser specimen record" id="ABBRID0EETBK" xlink:type="simple">MASR</abbrev>]; <bold>Sheridan Co.</bold>: [<abbrev xmlns:xlink="http://www.w3.org/1999/xlink" xlink:title="Mike Arduser specimen record" id="ABBRID0EKTBK" xlink:type="simple">MASR</abbrev>]; <bold>Thomas Co.</bold>: [<abbrev xmlns:xlink="http://www.w3.org/1999/xlink" xlink:title="Mike Arduser specimen record" id="ABBRID0EQTBK" xlink:type="simple">MASR</abbrev>]; <bold>Trego Co.</bold>: [<abbrev xmlns:xlink="http://www.w3.org/1999/xlink" xlink:title="Mike Arduser specimen record" id="ABBRID0EWTBK" xlink:type="simple">MASR</abbrev>]. <bold>Minnesota: Anoka Co.</bold>: Bunker Hills Reg. Pk. (<named-content xmlns:xlink="http://www.w3.org/1999/xlink" content-type="dwc:verbatimCoordinates" xlink:type="simple"><named-content content-type="geo-json" specific-use="{&#34;type&#34;:&#34;Point&#34;,&#34;coordinates&#34;:[-93.289800,45.217600]}" id="NCID0E6TBK" xlink:type="simple">45.2176, -93.2898</named-content></named-content>): 1 ♀ [<abbrev xmlns:xlink="http://www.w3.org/1999/xlink" xlink:title="Elaine Evans Research Collection" id="ABBRID0EEUBK" xlink:type="simple">EERC</abbrev>], 8 Jun 2015, J. Gardner leg., net, <italic><tp:taxon-name><tp:taxon-name-part taxon-name-part-type="genus" reg="Tradescantia">Tradescantia</tp:taxon-name-part><tp:taxon-name-part taxon-name-part-type="species" reg="occidentalis">occidentalis</tp:taxon-name-part></tp:taxon-name></italic>; Bunker Hills Regional Park (<named-content xmlns:xlink="http://www.w3.org/1999/xlink" content-type="dwc:verbatimCoordinates" xlink:type="simple"><named-content content-type="geo-json" specific-use="{&#34;type&#34;:&#34;Point&#34;,&#34;coordinates&#34;:[-93.289900,45.217600]}" id="NCID0EWUBK" xlink:type="simple">45.2176, -93.2899</named-content></named-content>): 1 ♀ [<abbrev xmlns:xlink="http://www.w3.org/1999/xlink" xlink:title="Elaine Evans Research Collection" id="ABBRID0E2UBK" xlink:type="simple">EERC</abbrev>], 13 Jul 2016, E. Evans leg., bowl; Bunker Pr. Dunes (<named-content xmlns:xlink="http://www.w3.org/1999/xlink" content-type="dwc:verbatimCoordinates" xlink:type="simple"><named-content content-type="geo-json" specific-use="{&#34;type&#34;:&#34;Point&#34;,&#34;coordinates&#34;:[-93.270000,45.210000]}" id="NCID0ECVBK" xlink:type="simple">45.21, -93.27</named-content></named-content>): 1 ♀ [<named-content xmlns:xlink="http://www.w3.org/1999/xlink" content-type="dwc:institutional_code" xlink:title="University of Minnesota Insect Collection" xlink:href="http://grbio.org/institution/university-minnesota-insect-collection" xlink:type="simple">UMSP</named-content>], 20 Jun 1947; Cedar Creek Ecosystem Science Reserve (<named-content xmlns:xlink="http://www.w3.org/1999/xlink" content-type="dwc:verbatimCoordinates" xlink:type="simple"><named-content content-type="geo-json" specific-use="{&#34;type&#34;:&#34;Point&#34;,&#34;coordinates&#34;:[-93.189400,45.432300]}" id="NCID0EOVBK" xlink:type="simple">45.4323, -93.1894</named-content></named-content>): 2 ♀ [<abbrev xmlns:xlink="http://www.w3.org/1999/xlink" xlink:title="Elaine Evans Research Collection" id="ABBRID0ETVBK" xlink:type="simple">EERC</abbrev>], 22 May 2015, J. Gardner leg., bowl trap; Cedar Creek Nat. Hist. (<named-content xmlns:xlink="http://www.w3.org/1999/xlink" content-type="dwc:verbatimCoordinates" xlink:type="simple"><named-content content-type="geo-json" specific-use="{&#34;type&#34;:&#34;Point&#34;,&#34;coordinates&#34;:[-93.202601,45.402673]}" id="NCID0E1VBK" xlink:type="simple">45.402673, -93.202601</named-content></named-content>): 1 ♂ [<abbrev xmlns:xlink="http://www.w3.org/1999/xlink" xlink:title="Catherine Reed Collection" id="ABBRID0E6VBK" xlink:type="simple">CRC</abbrev>], 1 Aug 1991, C.C. Reed leg., net, <italic><tp:taxon-name><tp:taxon-name-part taxon-name-part-type="genus" reg="Dalea">Dalea</tp:taxon-name-part><tp:taxon-name-part taxon-name-part-type="species" reg="purpurea">purpurea</tp:taxon-name-part></tp:taxon-name></italic>; 1 ♂ [<named-content xmlns:xlink="http://www.w3.org/1999/xlink" content-type="dwc:institutional_code" xlink:title="University of Minnesota Insect Collection" xlink:href="http://grbio.org/institution/university-minnesota-insect-collection" xlink:type="simple">UMSP</named-content>], 20 Aug 1991, C.C. Reed leg.; Cedar Creek Natural History Area (<named-content xmlns:xlink="http://www.w3.org/1999/xlink" content-type="dwc:verbatimCoordinates" xlink:type="simple"><named-content content-type="geo-json" specific-use="{&#34;type&#34;:&#34;Point&#34;,&#34;coordinates&#34;:[-93.202601,45.402673]}" id="NCID0EVWBK" xlink:type="simple">45.402673, -93.202601</named-content></named-content>): 1 ♀ [<named-content xmlns:xlink="http://www.w3.org/1999/xlink" content-type="dwc:institutional_code" xlink:title="University of Minnesota Insect Collection" xlink:href="http://grbio.org/institution/university-minnesota-insect-collection" xlink:type="simple">UMSP</named-content>], 23 Jul 1986; 1 ♂ [<named-content xmlns:xlink="http://www.w3.org/1999/xlink" content-type="dwc:institutional_code" xlink:title="University of Minnesota Insect Collection" xlink:href="http://grbio.org/institution/university-minnesota-insect-collection" xlink:type="simple">UMSP</named-content>], 30 Jul 1990; 1 ♀ [<named-content xmlns:xlink="http://www.w3.org/1999/xlink" content-type="dwc:institutional_code" xlink:title="University of Minnesota Insect Collection" xlink:href="http://grbio.org/institution/university-minnesota-insect-collection" xlink:type="simple">UMSP</named-content>], 21 Sep 1992; 1 ♀ [<named-content xmlns:xlink="http://www.w3.org/1999/xlink" content-type="dwc:institutional_code" xlink:title="University of Minnesota Insect Collection" xlink:href="http://grbio.org/institution/university-minnesota-insect-collection" xlink:type="simple">UMSP</named-content>], 15 Aug 1995; Cedar Creek Ecosystem Science Reserve (<named-content xmlns:xlink="http://www.w3.org/1999/xlink" content-type="dwc:verbatimCoordinates" xlink:type="simple"><named-content content-type="geo-json" specific-use="{&#34;type&#34;:&#34;Point&#34;,&#34;coordinates&#34;:[-93.183400,45.403700]}" id="NCID0ENXBK" xlink:type="simple">45.4037, -93.1834</named-content></named-content>): 1 ♂ [<abbrev xmlns:xlink="http://www.w3.org/1999/xlink" xlink:title="Elaine Evans Research Collection" id="ABBRID0ESXBK" xlink:type="simple">EERC</abbrev>], 12 Aug 2015, J. Gardner leg., net, <italic><tp:taxon-name><tp:taxon-name-part taxon-name-part-type="genus" reg="Dalea">D.</tp:taxon-name-part><tp:taxon-name-part taxon-name-part-type="species" reg="villosa">villosa</tp:taxon-name-part></tp:taxon-name></italic>; Helen Allison Savanna SNA (<named-content xmlns:xlink="http://www.w3.org/1999/xlink" content-type="dwc:verbatimCoordinates" xlink:type="simple"><named-content content-type="geo-json" specific-use="{&#34;type&#34;:&#34;Point&#34;,&#34;coordinates&#34;:[-93.163190,45.384540]}" id="NCID0EEYBK" xlink:type="simple">45.38454, -93.16319</named-content></named-content>): 1 ♀ [<abbrev xmlns:xlink="http://www.w3.org/1999/xlink" xlink:title="The Minnesota Department of Natural Resources" id="ABBRID0EJYBK" xlink:type="simple">MNDNR</abbrev>], 6 May 2017, bowl; Rum River Cent. Reg. Pk. (<named-content xmlns:xlink="http://www.w3.org/1999/xlink" content-type="dwc:verbatimCoordinates" xlink:type="simple"><named-content content-type="geo-json" specific-use="{&#34;type&#34;:&#34;Point&#34;,&#34;coordinates&#34;:[-93.381100,45.290700]}" id="NCID0EQYBK" xlink:type="simple">45.2907, -93.3811</named-content></named-content>): 1 ♀ [<abbrev xmlns:xlink="http://www.w3.org/1999/xlink" xlink:title="Elaine Evans Research Collection" id="ABBRID0EVYBK" xlink:type="simple">EERC</abbrev>], 12 Jun 2015, E. Evans leg., net, <italic><tp:taxon-name><tp:taxon-name-part taxon-name-part-type="genus" reg="Amorpha">Amorpha</tp:taxon-name-part><tp:taxon-name-part taxon-name-part-type="species" reg="fruticosa">fruticosa</tp:taxon-name-part></tp:taxon-name></italic>; <bold>Anoka/Isanti Co.</bold>: Cedar Creek Natural History Area (<named-content xmlns:xlink="http://www.w3.org/1999/xlink" content-type="dwc:verbatimCoordinates" xlink:type="simple"><named-content content-type="geo-json" specific-use="{&#34;type&#34;:&#34;Point&#34;,&#34;coordinates&#34;:[-93.202601,45.402673]}" id="NCID0EJZBK" xlink:type="simple">45.402673, -93.202601</named-content></named-content>): 1 ♀ [<named-content xmlns:xlink="http://www.w3.org/1999/xlink" content-type="dwc:institutional_code" xlink:title="University of Minnesota Insect Collection" xlink:href="http://grbio.org/institution/university-minnesota-insect-collection" xlink:type="simple">UMSP</named-content>], 15 Aug 2000; <bold>Hennepin Co.</bold>: Crow Hassan Park Reserve (<named-content xmlns:xlink="http://www.w3.org/1999/xlink" content-type="dwc:verbatimCoordinates" xlink:type="simple"><named-content content-type="geo-json" specific-use="{&#34;type&#34;:&#34;Point&#34;,&#34;coordinates&#34;:[-93.630000,45.200000]}" id="NCID0EXZBK" xlink:type="simple">45.2, -93.63</named-content></named-content>): 2 ♀ [<named-content xmlns:xlink="http://www.w3.org/1999/xlink" content-type="dwc:institutional_code" xlink:title="University of Minnesota Insect Collection" xlink:href="http://grbio.org/institution/university-minnesota-insect-collection" xlink:type="simple">UMSP</named-content>], 13 Jul 1995, C.C. Reed leg., net, <italic><tp:taxon-name><tp:taxon-name-part taxon-name-part-type="genus" reg="Aster">Aster</tp:taxon-name-part><tp:taxon-name-part taxon-name-part-type="species" reg="sericeus">sericeus</tp:taxon-name-part></tp:taxon-name></italic>; <bold>Isanti Co.</bold>: Cedar Creek Natural History Area (<named-content xmlns:xlink="http://www.w3.org/1999/xlink" content-type="dwc:verbatimCoordinates" xlink:type="simple"><named-content content-type="geo-json" specific-use="{&#34;type&#34;:&#34;Point&#34;,&#34;coordinates&#34;:[-93.202601,45.402673]}" id="NCID0EQ1BK" xlink:type="simple">45.402673, -93.202601</named-content></named-content>): 1 ♀ [<named-content xmlns:xlink="http://www.w3.org/1999/xlink" content-type="dwc:institutional_code" xlink:title="University of Minnesota Insect Collection" xlink:href="http://grbio.org/institution/university-minnesota-insect-collection" xlink:type="simple">UMSP</named-content>], 29 Aug 1981; 1 ♀ [<named-content xmlns:xlink="http://www.w3.org/1999/xlink" content-type="dwc:institutional_code" xlink:title="University of Minnesota Insect Collection" xlink:href="http://grbio.org/institution/university-minnesota-insect-collection" xlink:type="simple">UMSP</named-content>], 13 Jul 1991; 1 ♀ [<named-content xmlns:xlink="http://www.w3.org/1999/xlink" content-type="dwc:institutional_code" xlink:title="University of Minnesota Insect Collection" xlink:href="http://grbio.org/institution/university-minnesota-insect-collection" xlink:type="simple">UMSP</named-content>], 14 Jul 1992; 1 ♀ [<named-content xmlns:xlink="http://www.w3.org/1999/xlink" content-type="dwc:institutional_code" xlink:title="University of Minnesota Insect Collection" xlink:href="http://grbio.org/institution/university-minnesota-insect-collection" xlink:type="simple">UMSP</named-content>], 30 Sep 1992; 1 ♀ [<named-content xmlns:xlink="http://www.w3.org/1999/xlink" content-type="dwc:institutional_code" xlink:title="University of Minnesota Insect Collection" xlink:href="http://grbio.org/institution/university-minnesota-insect-collection" xlink:type="simple">UMSP</named-content>], 11 Aug 1993; Irving &amp; John Anderson County Park (<named-content xmlns:xlink="http://www.w3.org/1999/xlink" content-type="dwc:verbatimCoordinates" xlink:type="simple"><named-content content-type="geo-json" specific-use="{&#34;type&#34;:&#34;Point&#34;,&#34;coordinates&#34;:[-93.059400,45.460200]}" id="NCID0EM2BK" xlink:type="simple">45.4602, -93.0594</named-content></named-content>): 1 ♂ [<abbrev xmlns:xlink="http://www.w3.org/1999/xlink" xlink:title="Elaine Evans Research Collection" id="ABBRID0ER2BK" xlink:type="simple">EERC</abbrev>], 20 Jul 2015, E. Evans leg., net, <italic><tp:taxon-name><tp:taxon-name-part taxon-name-part-type="genus" reg="Asclepias">Asclepias</tp:taxon-name-part><tp:taxon-name-part taxon-name-part-type="species" reg="tuberosa">tuberosa</tp:taxon-name-part></tp:taxon-name></italic>; <bold>Lincoln Co.</bold>: Hole in the Mountain (<named-content xmlns:xlink="http://www.w3.org/1999/xlink" content-type="dwc:verbatimCoordinates" xlink:type="simple"><named-content content-type="geo-json" specific-use="{&#34;type&#34;:&#34;Point&#34;,&#34;coordinates&#34;:[-96.292483,44.256806]}" id="NCID0EF3BK" xlink:type="simple">44.25680554, -96.29248338</named-content></named-content>): 1 ♀ [<named-content xmlns:xlink="http://www.w3.org/1999/xlink" content-type="dwc:institutional_code" xlink:title="University of Minnesota Insect Collection" xlink:href="http://grbio.org/institution/university-minnesota-insect-collection" xlink:type="simple">UMSP</named-content>], 15 Jun 2016, N. Pennarolla, J. Leone leg., bowl; 1 ♀ [<named-content xmlns:xlink="http://www.w3.org/1999/xlink" content-type="dwc:institutional_code" xlink:title="University of Minnesota Insect Collection" xlink:href="http://grbio.org/institution/university-minnesota-insect-collection" xlink:type="simple">UMSP</named-content>], 27 Jun 2017, N. Pennarolla, J. Leone leg., bowl; Hole-in-the-Mountain TNC (<named-content xmlns:xlink="http://www.w3.org/1999/xlink" content-type="dwc:verbatimCoordinates" xlink:type="simple"><named-content content-type="geo-json" specific-use="{&#34;type&#34;:&#34;Point&#34;,&#34;coordinates&#34;:[-96.299630,44.241200]}" id="NCID0EV3BK" xlink:type="simple">44.2412, -96.29963</named-content></named-content>): 2 ♀ [<abbrev xmlns:xlink="http://www.w3.org/1999/xlink" xlink:title="The Minnesota Department of Natural Resources" id="ABBRID0E13BK" xlink:type="simple">MNDNR</abbrev>], 6 Jun 2016, bowl; 1 ♀ [<abbrev xmlns:xlink="http://www.w3.org/1999/xlink" xlink:title="The Minnesota Department of Natural Resources" id="ABBRID0E53BK" xlink:type="simple">MNDNR</abbrev>], 27 Jun 2016, bowl; <bold>Murray Co.</bold>: (<named-content xmlns:xlink="http://www.w3.org/1999/xlink" content-type="dwc:verbatimCoordinates" xlink:type="simple"><named-content content-type="geo-json" specific-use="{&#34;type&#34;:&#34;Point&#34;,&#34;coordinates&#34;:[-95.571800,44.070900]}" id="NCID0EH4BK" xlink:type="simple">44.0709, -95.5718</named-content></named-content>): 1 ♀ [<abbrev xmlns:xlink="http://www.w3.org/1999/xlink" xlink:title="The collection of the Cariveau Native Bee Lab" id="ABBRID0EM4BK" xlink:type="simple">CNBL</abbrev>], 29 Jun 2019, Bee Bowls; <bold>Pipestone Co.</bold>: Prairie Coteau SNA (<named-content xmlns:xlink="http://www.w3.org/1999/xlink" content-type="dwc:verbatimCoordinates" xlink:type="simple"><named-content content-type="geo-json" specific-use="{&#34;type&#34;:&#34;Point&#34;,&#34;coordinates&#34;:[-96.152750,44.124100]}" id="NCID0EV4BK" xlink:type="simple">44.1241, -96.15275</named-content></named-content>): 1 ♀ [<abbrev xmlns:xlink="http://www.w3.org/1999/xlink" xlink:title="The Minnesota Department of Natural Resources" id="ABBRID0E14BK" xlink:type="simple">MNDNR</abbrev>], 6 Jun 2016, bowl; <bold>Stearns Co.</bold>: St. Cloud (<named-content xmlns:xlink="http://www.w3.org/1999/xlink" content-type="dwc:verbatimCoordinates" xlink:type="simple"><named-content content-type="geo-json" specific-use="{&#34;type&#34;:&#34;Point&#34;,&#34;coordinates&#34;:[-94.160000,45.440000]}" id="NCID0ED5BK" xlink:type="simple">45.44, -94.16</named-content></named-content>): 1 ♀ [<named-content xmlns:xlink="http://www.w3.org/1999/xlink" content-type="dwc:institutional_code" xlink:title="University of Minnesota Insect Collection" xlink:href="http://grbio.org/institution/university-minnesota-insect-collection" xlink:type="simple">UMSP</named-content>], 22 Jun 1967; <bold>Yellow Medicine Co.</bold>: Mound Spring Prairie SNA (<named-content xmlns:xlink="http://www.w3.org/1999/xlink" content-type="dwc:verbatimCoordinates" xlink:type="simple"><named-content content-type="geo-json" specific-use="{&#34;type&#34;:&#34;Point&#34;,&#34;coordinates&#34;:[-96.429990,44.745210]}" id="NCID0ER5BK" xlink:type="simple">44.74521, -96.42999</named-content></named-content>): 6 ♀ [<abbrev xmlns:xlink="http://www.w3.org/1999/xlink" xlink:title="The Minnesota Department of Natural Resources" id="ABBRID0EW5BK" xlink:type="simple">MNDNR</abbrev>], 6 Jun 2016, bowl. <bold>Missouri: Barry Co.</bold>: [<abbrev xmlns:xlink="http://www.w3.org/1999/xlink" xlink:title="Mike Arduser specimen record" id="ABBRID0E35BK" xlink:type="simple">MASR</abbrev>]; <bold>Barton Co.</bold>: [<abbrev xmlns:xlink="http://www.w3.org/1999/xlink" xlink:title="Mike Arduser specimen record" id="ABBRID0EC6BK" xlink:type="simple">MASR</abbrev>]; <bold>Benton Co.</bold>: [<abbrev xmlns:xlink="http://www.w3.org/1999/xlink" xlink:title="Mike Arduser specimen record" id="ABBRID0EI6BK" xlink:type="simple">MASR</abbrev>]; <bold>Boone Co.</bold>: Columbia (<named-content xmlns:xlink="http://www.w3.org/1999/xlink" content-type="dwc:verbatimCoordinates" xlink:type="simple"><named-content content-type="geo-json" specific-use="{&#34;type&#34;:&#34;Point&#34;,&#34;coordinates&#34;:[-92.333000,38.943000]}" id="NCID0ER6BK" xlink:type="simple">38.943, -92.333</named-content></named-content>): 1 ♀ [<abbrev xmlns:xlink="http://www.w3.org/1999/xlink" xlink:title="C.A. Triplehorn Insect Collection" id="ABBRID0EW6BK" xlink:type="simple">OSUC</abbrev>], 19 Oct 1955, W.A. Dimmitt leg.; <bold>Camden Co.</bold>: [<abbrev xmlns:xlink="http://www.w3.org/1999/xlink" xlink:title="Mike Arduser specimen record" id="ABBRID0E36BK" xlink:type="simple">MASR</abbrev>]; <bold>Douglas Co.</bold>: [<abbrev xmlns:xlink="http://www.w3.org/1999/xlink" xlink:title="Mike Arduser specimen record" id="ABBRID0ECACK" xlink:type="simple">MASR</abbrev>]; <bold>Franklin Co.</bold>: [<abbrev xmlns:xlink="http://www.w3.org/1999/xlink" xlink:title="Mike Arduser specimen record" id="ABBRID0EIACK" xlink:type="simple">MASR</abbrev>]; <bold>Harrison Co.</bold>: [<abbrev xmlns:xlink="http://www.w3.org/1999/xlink" xlink:title="Mike Arduser specimen record" id="ABBRID0EOACK" xlink:type="simple">MASR</abbrev>]; <bold>Howard Co.</bold>: Fayette (<named-content xmlns:xlink="http://www.w3.org/1999/xlink" content-type="dwc:verbatimCoordinates" xlink:type="simple"><named-content content-type="geo-json" specific-use="{&#34;type&#34;:&#34;Point&#34;,&#34;coordinates&#34;:[-92.686000,39.141000]}" id="NCID0EXACK" xlink:type="simple">39.141, -92.686</named-content></named-content>): 9 ♂ [<named-content xmlns:xlink="http://www.w3.org/1999/xlink" content-type="dwc:institutional_code" xlink:title="University of Minnesota Insect Collection" xlink:href="http://grbio.org/institution/university-minnesota-insect-collection" xlink:type="simple">UMSP</named-content>], 25 Sep 1966, D.B. Crockett leg.; <bold>Jackson Co.</bold>: [<abbrev xmlns:xlink="http://www.w3.org/1999/xlink" xlink:title="Mike Arduser specimen record" id="ABBRID0ECBCK" xlink:type="simple">MASR</abbrev>]; <bold>Jasper Co.</bold>: [<abbrev xmlns:xlink="http://www.w3.org/1999/xlink" xlink:title="Mike Arduser specimen record" id="ABBRID0EIBCK" xlink:type="simple">MASR</abbrev>]; <bold>Jefferson Co.</bold>: [<abbrev xmlns:xlink="http://www.w3.org/1999/xlink" xlink:title="Mike Arduser specimen record" id="ABBRID0EOBCK" xlink:type="simple">MASR</abbrev>]; <bold>Laclede Co.</bold>: [<abbrev xmlns:xlink="http://www.w3.org/1999/xlink" xlink:title="Mike Arduser specimen record" id="ABBRID0EUBCK" xlink:type="simple">MASR</abbrev>]; <bold>Lafayette Co.</bold>: [<abbrev xmlns:xlink="http://www.w3.org/1999/xlink" xlink:title="Mike Arduser specimen record" id="ABBRID0E1BCK" xlink:type="simple">MASR</abbrev>]; <bold>Linn Co.</bold>: [<abbrev xmlns:xlink="http://www.w3.org/1999/xlink" xlink:title="Mike Arduser specimen record" id="ABBRID0EACCK" xlink:type="simple">MASR</abbrev>]; <bold>Macon Co.</bold>: [<abbrev xmlns:xlink="http://www.w3.org/1999/xlink" xlink:title="Mike Arduser specimen record" id="ABBRID0EGCCK" xlink:type="simple">MASR</abbrev>]; <bold>Mercer Co.</bold>: [<abbrev xmlns:xlink="http://www.w3.org/1999/xlink" xlink:title="Mike Arduser specimen record" id="ABBRID0EMCCK" xlink:type="simple">MASR</abbrev>]; <bold>Miller Co.</bold>: [<abbrev xmlns:xlink="http://www.w3.org/1999/xlink" xlink:title="Mike Arduser specimen record" id="ABBRID0ESCCK" xlink:type="simple">MASR</abbrev>]; <bold>Monroe Co.</bold>: [<abbrev xmlns:xlink="http://www.w3.org/1999/xlink" xlink:title="Mike Arduser specimen record" id="ABBRID0EYCCK" xlink:type="simple">MASR</abbrev>]; <bold>Newton Co.</bold>: [<abbrev xmlns:xlink="http://www.w3.org/1999/xlink" xlink:title="Mike Arduser specimen record" id="ABBRID0E5CCK" xlink:type="simple">MASR</abbrev>]; <bold>Pettis Co.</bold>: [<abbrev xmlns:xlink="http://www.w3.org/1999/xlink" xlink:title="Mike Arduser specimen record" id="ABBRID0EEDCK" xlink:type="simple">MASR</abbrev>]; <bold>Ray Co.</bold>: [<abbrev xmlns:xlink="http://www.w3.org/1999/xlink" xlink:title="Mike Arduser specimen record" id="ABBRID0EKDCK" xlink:type="simple">MASR</abbrev>]; <bold>Reynolds Co.</bold>: [<abbrev xmlns:xlink="http://www.w3.org/1999/xlink" xlink:title="Mike Arduser specimen record" id="ABBRID0EQDCK" xlink:type="simple">MASR</abbrev>]; <bold>Saline Co.</bold>: [<abbrev xmlns:xlink="http://www.w3.org/1999/xlink" xlink:title="Mike Arduser specimen record" id="ABBRID0EWDCK" xlink:type="simple">MASR</abbrev>]; <bold>Scott Co.</bold>: [<abbrev xmlns:xlink="http://www.w3.org/1999/xlink" xlink:title="Mike Arduser specimen record" id="ABBRID0E3DCK" xlink:type="simple">MASR</abbrev>]; <bold>St. Clair Co.</bold>: [<abbrev xmlns:xlink="http://www.w3.org/1999/xlink" xlink:title="Mike Arduser specimen record" id="ABBRID0ECECK" xlink:type="simple">MASR</abbrev>]; <bold>St. Louis Co.</bold>: [<abbrev xmlns:xlink="http://www.w3.org/1999/xlink" xlink:title="Mike Arduser specimen record" id="ABBRID0EIECK" xlink:type="simple">MASR</abbrev>]; <bold>Ste. Genevieve Co.</bold>: [<abbrev xmlns:xlink="http://www.w3.org/1999/xlink" xlink:title="Mike Arduser specimen record" id="ABBRID0EOECK" xlink:type="simple">MASR</abbrev>]; <bold>Stoddard Co.</bold>: [<abbrev xmlns:xlink="http://www.w3.org/1999/xlink" xlink:title="Mike Arduser specimen record" id="ABBRID0EUECK" xlink:type="simple">MASR</abbrev>]; <bold>Sullivan Co.</bold>: [<abbrev xmlns:xlink="http://www.w3.org/1999/xlink" xlink:title="Mike Arduser specimen record" id="ABBRID0E1ECK" xlink:type="simple">MASR</abbrev>]; <bold>Taney Co.</bold>: [<abbrev xmlns:xlink="http://www.w3.org/1999/xlink" xlink:title="Mike Arduser specimen record" id="ABBRID0EAFCK" xlink:type="simple">MASR</abbrev>]. <bold>Nebraska: Co.</bold>: Halsey (<named-content xmlns:xlink="http://www.w3.org/1999/xlink" content-type="dwc:verbatimCoordinates" xlink:type="simple"><named-content content-type="geo-json" specific-use="{&#34;type&#34;:&#34;Point&#34;,&#34;coordinates&#34;:[-100.270000,41.904000]}" id="NCID0EJFCK" xlink:type="simple">41.904, -100.27</named-content></named-content>): 1 ♀ [<named-content xmlns:xlink="http://www.w3.org/1999/xlink" content-type="dwc:institutional_code" xlink:title="University of Minnesota Insect Collection" xlink:href="http://grbio.org/institution/university-minnesota-insect-collection" xlink:type="simple">UMSP</named-content>], 3 Sep 1924, R.W. Dawson leg.; <bold>Lancaster Co.</bold>: [<abbrev xmlns:xlink="http://www.w3.org/1999/xlink" xlink:title="Mike Arduser specimen record" id="ABBRID0EUFCK" xlink:type="simple">MASR</abbrev>]; <bold>Richardson Co.</bold>: [<abbrev xmlns:xlink="http://www.w3.org/1999/xlink" xlink:title="Mike Arduser specimen record" id="ABBRID0E1FCK" xlink:type="simple">MASR</abbrev>]. <bold>North Carolina: Wake Co.</bold>: Raleigh (<named-content xmlns:xlink="http://www.w3.org/1999/xlink" content-type="dwc:verbatimCoordinates" xlink:type="simple"><named-content content-type="geo-json" specific-use="{&#34;type&#34;:&#34;Point&#34;,&#34;coordinates&#34;:[-78.617000,35.799000]}" id="NCID0EDGCK" xlink:type="simple">35.799, -78.617</named-content></named-content>): 1 ♀ [<named-content xmlns:xlink="http://www.w3.org/1999/xlink" content-type="dwc:institutional_code" xlink:title="University of Minnesota Insect Collection" xlink:href="http://grbio.org/institution/university-minnesota-insect-collection" xlink:type="simple">UMSP</named-content>], 26 May 1940; 1 ♂ [<named-content xmlns:xlink="http://www.w3.org/1999/xlink" content-type="dwc:institutional_code" xlink:title="University of Minnesota Insect Collection" xlink:href="http://grbio.org/institution/university-minnesota-insect-collection" xlink:type="simple">UMSP</named-content>], 17 Nov 1940. <bold>Ohio: Gallia Co.</bold>: (<named-content xmlns:xlink="http://www.w3.org/1999/xlink" content-type="dwc:verbatimCoordinates" xlink:type="simple"><named-content content-type="geo-json" specific-use="{&#34;type&#34;:&#34;Point&#34;,&#34;coordinates&#34;:[-82.300000,38.820000]}" id="NCID0EVGCK" xlink:type="simple">38.82, -82.3</named-content></named-content>): 1 ♀ [<abbrev xmlns:xlink="http://www.w3.org/1999/xlink" xlink:title="C.A. Triplehorn Insect Collection" id="ABBRID0E1GCK" xlink:type="simple">OSUC</abbrev>], 23 Aug 1942, C.H. Kennedy leg.; <bold>Jackson Co.</bold>: (<named-content xmlns:xlink="http://www.w3.org/1999/xlink" content-type="dwc:verbatimCoordinates" xlink:type="simple"><named-content content-type="geo-json" specific-use="{&#34;type&#34;:&#34;Point&#34;,&#34;coordinates&#34;:[-82.610000,39.010000]}" id="NCID0EDHCK" xlink:type="simple">39.01, -82.61</named-content></named-content>): 1 ♂ [<abbrev xmlns:xlink="http://www.w3.org/1999/xlink" xlink:title="C.A. Triplehorn Insect Collection" id="ABBRID0EIHCK" xlink:type="simple">OSUC</abbrev>], 9 Aug 1942, J.E. Gillaspy leg.; 1 ♀ [<abbrev xmlns:xlink="http://www.w3.org/1999/xlink" xlink:title="C.A. Triplehorn Insect Collection" id="ABBRID0EMHCK" xlink:type="simple">OSUC</abbrev>], 9 Aug 1942, R.W. Strandtmann leg.; <bold>Lawrence Co.</bold>: (<named-content xmlns:xlink="http://www.w3.org/1999/xlink" content-type="dwc:verbatimCoordinates" xlink:type="simple"><named-content content-type="geo-json" specific-use="{&#34;type&#34;:&#34;Point&#34;,&#34;coordinates&#34;:[-82.520000,38.600000]}" id="NCID0EVHCK" xlink:type="simple">38.6, -82.52</named-content></named-content>): 1 ♂ [<abbrev xmlns:xlink="http://www.w3.org/1999/xlink" xlink:title="C.A. Triplehorn Insect Collection" id="ABBRID0E1HCK" xlink:type="simple">OSUC</abbrev>], 8 Aug 1942, R.W. Strandtmann leg.; 4 ♀ 1 ♂ [<abbrev xmlns:xlink="http://www.w3.org/1999/xlink" xlink:title="C.A. Triplehorn Insect Collection" id="ABBRID0E5HCK" xlink:type="simple">OSUC</abbrev>], 9 Aug 1942, R.W. Strandtmann leg.; 6 ♀ 1 ♂ [<abbrev xmlns:xlink="http://www.w3.org/1999/xlink" xlink:title="C.A. Triplehorn Insect Collection" id="ABBRID0ECICK" xlink:type="simple">OSUC</abbrev>], 23 Aug 1942, C.H. Kennedy leg.; <bold>Muskingum Co.</bold>: New Concord (<named-content xmlns:xlink="http://www.w3.org/1999/xlink" content-type="dwc:verbatimCoordinates" xlink:type="simple"><named-content content-type="geo-json" specific-use="{&#34;type&#34;:&#34;Point&#34;,&#34;coordinates&#34;:[-81.741000,39.995000]}" id="NCID0ELICK" xlink:type="simple">39.995, -81.741</named-content></named-content>): 1 ♀ [<abbrev xmlns:xlink="http://www.w3.org/1999/xlink" xlink:title="C.A. Triplehorn Insect Collection" id="ABBRID0EQICK" xlink:type="simple">OSUC</abbrev>], 22 May 1975, C. Dasch leg. <bold>Oklahoma: Ellis Co.</bold>: [<abbrev xmlns:xlink="http://www.w3.org/1999/xlink" xlink:title="Mike Arduser specimen record" id="ABBRID0EWICK" xlink:type="simple">MASR</abbrev>]. <bold>South Dakota: Co.</bold>: Black Hills (<named-content xmlns:xlink="http://www.w3.org/1999/xlink" content-type="dwc:verbatimCoordinates" xlink:type="simple"><named-content content-type="geo-json" specific-use="{&#34;type&#34;:&#34;Point&#34;,&#34;coordinates&#34;:[-103.770000,43.960000]}" id="NCID0E6ICK" xlink:type="simple">43.96, -103.77</named-content></named-content>): 1 ♀ [<named-content xmlns:xlink="http://www.w3.org/1999/xlink" content-type="dwc:institutional_code" xlink:title="University of Minnesota Insect Collection" xlink:href="http://grbio.org/institution/university-minnesota-insect-collection" xlink:type="simple">UMSP</named-content>], 15–30 Jun 1931, F. Miller leg. <bold>Texas: Dallas Co.</bold>: (<named-content xmlns:xlink="http://www.w3.org/1999/xlink" content-type="dwc:verbatimCoordinates" xlink:type="simple"><named-content content-type="geo-json" specific-use="{&#34;type&#34;:&#34;Point&#34;,&#34;coordinates&#34;:[-96.800000,32.730000]}" id="NCID0ENJCK" xlink:type="simple">32.73, -96.8</named-content></named-content>): 1 ♀ [<named-content xmlns:xlink="http://www.w3.org/1999/xlink" content-type="dwc:institutional_code" xlink:title="University of Minnesota Insect Collection" xlink:href="http://grbio.org/institution/university-minnesota-insect-collection" xlink:type="simple">UMSP</named-content>], 14 May 1937, H.C. Knutson leg., <italic><tp:taxon-name><tp:taxon-name-part taxon-name-part-type="genus" reg="Marshallia">Marshallia</tp:taxon-name-part><tp:taxon-name-part taxon-name-part-type="species" reg="caespitosa">caespitosa</tp:taxon-name-part></tp:taxon-name></italic>; <bold>Smith Co.</bold>: (<named-content xmlns:xlink="http://www.w3.org/1999/xlink" content-type="dwc:verbatimCoordinates" xlink:type="simple"><named-content content-type="geo-json" specific-use="{&#34;type&#34;:&#34;Point&#34;,&#34;coordinates&#34;:[-95.260000,32.390000]}" id="NCID0EGKCK" xlink:type="simple">32.39, -95.26</named-content></named-content>): 1 ♀ [<named-content xmlns:xlink="http://www.w3.org/1999/xlink" content-type="dwc:institutional_code" xlink:title="University of Minnesota Insect Collection" xlink:href="http://grbio.org/institution/university-minnesota-insect-collection" xlink:type="simple">UMSP</named-content>], May 1947, Barr leg. <bold>Virginia: Arlington Co.</bold>: (<named-content xmlns:xlink="http://www.w3.org/1999/xlink" content-type="dwc:verbatimCoordinates" xlink:type="simple"><named-content content-type="geo-json" specific-use="{&#34;type&#34;:&#34;Point&#34;,&#34;coordinates&#34;:[-77.090000,38.870000]}" id="NCID0EUKCK" xlink:type="simple">38.87, -77.09</named-content></named-content>): 2 ♂ [<named-content xmlns:xlink="http://www.w3.org/1999/xlink" content-type="dwc:institutional_code" xlink:title="University of Minnesota Insect Collection" xlink:href="http://grbio.org/institution/university-minnesota-insect-collection" xlink:type="simple">UMSP</named-content>], 20 Jul 1929, C.E. Michel leg.; <bold>Fauquier Co.</bold>: Warrentown (<named-content xmlns:xlink="http://www.w3.org/1999/xlink" content-type="dwc:verbatimCoordinates" xlink:type="simple"><named-content content-type="geo-json" specific-use="{&#34;type&#34;:&#34;Point&#34;,&#34;coordinates&#34;:[-77.799000,38.721000]}" id="NCID0ECLCK" xlink:type="simple">38.721, -77.799</named-content></named-content>): 1 ♂ [<named-content xmlns:xlink="http://www.w3.org/1999/xlink" content-type="dwc:institutional_code" xlink:title="University of Minnesota Insect Collection" xlink:href="http://grbio.org/institution/university-minnesota-insect-collection" xlink:type="simple">UMSP</named-content>], 28 Jul 1929, C.E. Michel leg.</p></tp:treatment-sec><tp:treatment-sec><!--Section generated to contain objects referenced in tp:taxon-treatment.--><fig id="F14" position="float" orientation="portrait"><object-id xmlns:xlink="http://www.w3.org/1999/xlink" content-type="doi" xlink:type="simple">10.3897/zookeys.1130.86413.figure14</object-id><object-id xmlns:xlink="http://www.w3.org/1999/xlink" content-type="arpha" xlink:type="simple">C4568A55-B15D-55BF-9E64-9659BFC17BDA</object-id><label>Figure 14.</label><caption><p><italic><tp:taxon-name><tp:taxon-name-part taxon-name-part-type="genus" reg="Augochloropsis">Augochloropsis</tp:taxon-name-part></tp:taxon-name></italic> female characters <bold>A</bold><italic><tp:taxon-name><tp:taxon-name-part taxon-name-part-type="genus" reg="Augochloropsis">Augochloropsis</tp:taxon-name-part><tp:taxon-name-part taxon-name-part-type="species" reg="humeralis">humeralis</tp:taxon-name-part></tp:taxon-name></italic> face <bold>B</bold><italic><tp:taxon-name><tp:taxon-name-part taxon-name-part-type="genus" reg="Augochloropsis">Augochloropsis</tp:taxon-name-part><tp:taxon-name-part taxon-name-part-type="species" reg="metallica">metallica</tp:taxon-name-part></tp:taxon-name></italic> face <bold>C</bold><italic><tp:taxon-name><tp:taxon-name-part taxon-name-part-type="genus" reg="Augochloropsis">Augochloropsis</tp:taxon-name-part><tp:taxon-name-part taxon-name-part-type="species" reg="viridula">viridula</tp:taxon-name-part></tp:taxon-name></italic> face <bold>D</bold><italic><tp:taxon-name><tp:taxon-name-part taxon-name-part-type="genus" reg="Augochloropsis">Augochloropsis</tp:taxon-name-part><tp:taxon-name-part taxon-name-part-type="species" reg="humeralis">humeralis</tp:taxon-name-part></tp:taxon-name></italic> well-developed, 90-degree pronotal flange indicated by red arrow <bold>E</bold><italic><tp:taxon-name><tp:taxon-name-part taxon-name-part-type="genus" reg="Augochloropsis">Augochloropsis</tp:taxon-name-part><tp:taxon-name-part taxon-name-part-type="species" reg="metallica">metallica</tp:taxon-name-part></tp:taxon-name></italic> obtuse pronotal flange indicated by red arrow <bold>F</bold><italic><tp:taxon-name><tp:taxon-name-part taxon-name-part-type="genus" reg="Augochloropsis">Augochloropsis</tp:taxon-name-part><tp:taxon-name-part taxon-name-part-type="species" reg="viridula">viridula</tp:taxon-name-part></tp:taxon-name></italic> obtuse pronotal flange indicated by red arrow <bold>G</bold><italic><tp:taxon-name><tp:taxon-name-part taxon-name-part-type="genus" reg="Augochloropsis">Augochloropsis</tp:taxon-name-part><tp:taxon-name-part taxon-name-part-type="species" reg="humeralis">humeralis</tp:taxon-name-part></tp:taxon-name></italic> metasoma <bold>H</bold><italic><tp:taxon-name><tp:taxon-name-part taxon-name-part-type="genus" reg="Augochloropsis">Augochloropsis</tp:taxon-name-part><tp:taxon-name-part taxon-name-part-type="species" reg="metallica">metallica</tp:taxon-name-part></tp:taxon-name></italic> metasoma <bold>I</bold><italic><tp:taxon-name><tp:taxon-name-part taxon-name-part-type="genus" reg="Augochloropsis">Augochloropsis</tp:taxon-name-part><tp:taxon-name-part taxon-name-part-type="species" reg="viridula">viridula</tp:taxon-name-part></tp:taxon-name></italic> metasoma. Scale bars: 1 mm (<bold>A–F</bold>); 2 mm (<bold>G–I</bold>).</p></caption><graphic xmlns:xlink="http://www.w3.org/1999/xlink" xlink:href="zookeys-1130-103_article-86413__-g014.jpg" position="float" orientation="portrait" xlink:type="simple" id="oo_771323.jpg"><uri content-type="original_file" xlink:type="simple">https://binary.pensoft.net/fig/771323</uri></graphic></fig><fig id="F15" position="float" orientation="portrait"><object-id xmlns:xlink="http://www.w3.org/1999/xlink" content-type="doi" xlink:type="simple">10.3897/zookeys.1130.86413.figure15</object-id><object-id xmlns:xlink="http://www.w3.org/1999/xlink" content-type="arpha" xlink:type="simple">D6516674-E7DB-5C6E-9B11-840C0AD78179</object-id><label>Figure 15.</label><caption><p><italic><tp:taxon-name><tp:taxon-name-part taxon-name-part-type="genus" reg="Augochloropsis">Augochloropsis</tp:taxon-name-part></tp:taxon-name></italic> female T2 hair fringes <bold>A</bold><italic><tp:taxon-name><tp:taxon-name-part taxon-name-part-type="genus" reg="Augochloropsis">Augochloropsis</tp:taxon-name-part><tp:taxon-name-part taxon-name-part-type="species" reg="metallica">metallica</tp:taxon-name-part></tp:taxon-name></italic> with thickened hairs <bold>B</bold><italic><tp:taxon-name><tp:taxon-name-part taxon-name-part-type="genus" reg="Augochloropsis">Augochloropsis</tp:taxon-name-part><tp:taxon-name-part taxon-name-part-type="species" reg="viridula">viridula</tp:taxon-name-part></tp:taxon-name></italic> with unthickened, slender hairs <bold>C</bold><italic><tp:taxon-name><tp:taxon-name-part taxon-name-part-type="genus" reg="Augochloropsis">Augochloropsis</tp:taxon-name-part></tp:taxon-name></italic> sp. (likely undescribed species from Eastland, Texas) with intermediate hairs. Note the specimens in <bold>A</bold> and <bold>B</bold> have their metasomas stretched out, revealing the brown basal part of the tergum that is normally hidden under the preceding tergum; this was done to increase contrast of the hairs and make the differences clearer. Scale bars: 1 mm, all images at the same scale.</p></caption><graphic xmlns:xlink="http://www.w3.org/1999/xlink" xlink:href="zookeys-1130-103_article-86413__-g015.jpg" position="float" orientation="portrait" xlink:type="simple" id="oo_771324.jpg"><uri content-type="original_file" xlink:type="simple">https://binary.pensoft.net/fig/771324</uri></graphic></fig><fig id="F16" position="float" orientation="portrait"><object-id xmlns:xlink="http://www.w3.org/1999/xlink" content-type="doi" xlink:type="simple">10.3897/zookeys.1130.86413.figure16</object-id><object-id xmlns:xlink="http://www.w3.org/1999/xlink" content-type="arpha" xlink:type="simple">8C1120B9-82CC-5445-9DC7-46EF05154459</object-id><label>Figure 16.</label><caption><p><italic><tp:taxon-name><tp:taxon-name-part taxon-name-part-type="genus" reg="Augochloropsis">Augochloropsis</tp:taxon-name-part></tp:taxon-name></italic> male characters <bold>A</bold><italic><tp:taxon-name><tp:taxon-name-part taxon-name-part-type="genus" reg="Augochloropsis">Augochloropsis</tp:taxon-name-part><tp:taxon-name-part taxon-name-part-type="species" reg="humeralis">humeralis</tp:taxon-name-part></tp:taxon-name></italic> face <bold>B</bold><italic><tp:taxon-name><tp:taxon-name-part taxon-name-part-type="genus" reg="Augochloropsis">Augochloropsis</tp:taxon-name-part><tp:taxon-name-part taxon-name-part-type="species" reg="metallica">metallica</tp:taxon-name-part></tp:taxon-name></italic> face <bold>C</bold><italic><tp:taxon-name><tp:taxon-name-part taxon-name-part-type="genus" reg="Augochloropsis">Augochloropsis</tp:taxon-name-part><tp:taxon-name-part taxon-name-part-type="species" reg="viridula">viridula</tp:taxon-name-part></tp:taxon-name></italic> face <bold>D</bold><italic><tp:taxon-name><tp:taxon-name-part taxon-name-part-type="genus" reg="Augochloropsis">Augochloropsis</tp:taxon-name-part><tp:taxon-name-part taxon-name-part-type="species" reg="humeralis">humeralis</tp:taxon-name-part></tp:taxon-name></italic> well-developed, 90-degree pronotal flange indicated by red arrow <bold>E</bold><italic><tp:taxon-name><tp:taxon-name-part taxon-name-part-type="genus" reg="Augochloropsis">Augochloropsis</tp:taxon-name-part><tp:taxon-name-part taxon-name-part-type="species" reg="metallica">metallica</tp:taxon-name-part></tp:taxon-name></italic> obtuse pronotal flange indicated by red arrow <bold>F</bold><italic><tp:taxon-name><tp:taxon-name-part taxon-name-part-type="genus" reg="Augochloropsis">Augochloropsis</tp:taxon-name-part><tp:taxon-name-part taxon-name-part-type="species" reg="viridula">viridula</tp:taxon-name-part></tp:taxon-name></italic> obtuse pronotal flange indicated by red arrow <bold>G</bold><italic><tp:taxon-name><tp:taxon-name-part taxon-name-part-type="genus" reg="Augochloropsis">Augochloropsis</tp:taxon-name-part><tp:taxon-name-part taxon-name-part-type="species" reg="humeralis">humeralis</tp:taxon-name-part></tp:taxon-name></italic> metasoma <bold>H</bold><italic><tp:taxon-name><tp:taxon-name-part taxon-name-part-type="genus" reg="Augochloropsis">Augochloropsis</tp:taxon-name-part><tp:taxon-name-part taxon-name-part-type="species" reg="metallica">metallica</tp:taxon-name-part></tp:taxon-name></italic> metasoma <bold>I</bold><italic><tp:taxon-name><tp:taxon-name-part taxon-name-part-type="genus" reg="Augochloropsis">Augochloropsis</tp:taxon-name-part><tp:taxon-name-part taxon-name-part-type="species" reg="viridula">viridula</tp:taxon-name-part></tp:taxon-name></italic> metasoma. Scale bars: 1 mm (<bold>A–F</bold>); 2 mm (<bold>G–I</bold>).</p></caption><graphic xmlns:xlink="http://www.w3.org/1999/xlink" xlink:href="zookeys-1130-103_article-86413__-g016.jpg" position="float" orientation="portrait" xlink:type="simple" id="oo_771325.jpg"><uri content-type="original_file" xlink:type="simple">https://binary.pensoft.net/fig/771325</uri></graphic></fig><table-wrap id="T1" position="float" orientation="portrait"><label>Table 1.</label><caption><p>Comparison of names and species concepts applied over various keys and revisions of <italic><tp:taxon-name><tp:taxon-name-part taxon-name-part-type="genus" reg="Augochloropsis">Augochloropsis</tp:taxon-name-part></tp:taxon-name></italic>. Dashes indicate that the species was not treated by the author.</p></caption><table id="TID0EPMDI" rules="all"><tbody><tr><th rowspan="1" colspan="1">
                <xref ref-type="bibr" rid="B47">Robertson 1902</xref>
              </th><th rowspan="1" colspan="1">
                <xref ref-type="bibr" rid="B48">Sandhouse 1937</xref>
              </th><th rowspan="1" colspan="1">
                <xref ref-type="bibr" rid="B15">Dreisbach 1945</xref>
              </th><th rowspan="1" colspan="1">
                <xref ref-type="bibr" rid="B31">Mitchell 1960</xref>
              </th><th rowspan="1" colspan="1">Current name</th></tr><tr><td rowspan="1" colspan="1"><italic><tp:taxon-name><tp:taxon-name-part taxon-name-part-type="genus" reg="Augochloropsis"/><tp:taxon-name-part taxon-name-part-type="species" reg="fervida">fervida</tp:taxon-name-part></tp:taxon-name></italic> (Smith)</td><td rowspan="6" colspan="1"><italic><tp:taxon-name><tp:taxon-name-part taxon-name-part-type="genus" reg="Augochloropsis"/><tp:taxon-name-part taxon-name-part-type="species" reg="cuprea">cuprea</tp:taxon-name-part></tp:taxon-name></italic> (Smith)</td><td rowspan="1" colspan="1"><italic><tp:taxon-name><tp:taxon-name-part taxon-name-part-type="genus" reg="Augochloropsis"/><tp:taxon-name-part taxon-name-part-type="species" reg="cuprea">cuprea</tp:taxon-name-part></tp:taxon-name></italic> (Smith)</td><td rowspan="3" colspan="1"><italic><tp:taxon-name><tp:taxon-name-part taxon-name-part-type="genus" reg="Augochloropsis"/><tp:taxon-name-part taxon-name-part-type="species" reg="metallica">metallica</tp:taxon-name-part><tp:taxon-name-part taxon-name-part-type="subspecies" reg="metallica">metallica</tp:taxon-name-part></tp:taxon-name></italic> (Fabricius)</td><td rowspan="1" colspan="1"><italic><tp:taxon-name><tp:taxon-name-part taxon-name-part-type="genus" reg="Augochloropsis"/><tp:taxon-name-part taxon-name-part-type="species" reg="metallica">metallica</tp:taxon-name-part></tp:taxon-name></italic> (Fabricius)</td></tr><tr><td rowspan="1" colspan="1">–</td><td rowspan="1" colspan="1">–</td><td rowspan="1" colspan="1"><italic><tp:taxon-name><tp:taxon-name-part taxon-name-part-type="genus" reg="Augochloropsis"/><tp:taxon-name-part taxon-name-part-type="species" reg="cuprea">cuprea</tp:taxon-name-part></tp:taxon-name></italic> (Smith)</td></tr><tr><td rowspan="1" colspan="1">–</td><td rowspan="1" colspan="1">–</td><td rowspan="1" colspan="1"><italic><tp:taxon-name><tp:taxon-name-part taxon-name-part-type="genus" reg="Augochloropsis"/><tp:taxon-name-part taxon-name-part-type="species" reg="fulvofimbriata">fulvofimbriata</tp:taxon-name-part></tp:taxon-name></italic> (Friese)</td></tr><tr><td rowspan="1" colspan="1"><italic><tp:taxon-name><tp:taxon-name-part taxon-name-part-type="genus" reg="Augochloropsis"/><tp:taxon-name-part taxon-name-part-type="species" reg="viridula">viridula</tp:taxon-name-part></tp:taxon-name></italic> (Smith)</td><td rowspan="1" colspan="1"><italic><tp:taxon-name><tp:taxon-name-part taxon-name-part-type="genus" reg="Augochloropsis"/><tp:taxon-name-part taxon-name-part-type="species" reg="viridula">viridula</tp:taxon-name-part></tp:taxon-name></italic> (Smith)</td><td rowspan="2" colspan="1"><italic><tp:taxon-name><tp:taxon-name-part taxon-name-part-type="genus" reg="Augochloropsis"/><tp:taxon-name-part taxon-name-part-type="species" reg="metallica">metallica</tp:taxon-name-part><tp:taxon-name-part taxon-name-part-type="subspecies" reg="fulgida">fulgida</tp:taxon-name-part></tp:taxon-name></italic> (Smith)</td><td rowspan="1" colspan="1"><italic><tp:taxon-name><tp:taxon-name-part taxon-name-part-type="genus" reg="Augochloropsis"/><tp:taxon-name-part taxon-name-part-type="species" reg="viridula">viridula</tp:taxon-name-part></tp:taxon-name></italic> (Smith)</td></tr><tr><td rowspan="1" colspan="1">–</td><td rowspan="1" colspan="1">–</td><td rowspan="1" colspan="1"><italic><tp:taxon-name><tp:taxon-name-part taxon-name-part-type="genus" reg="Augochloropsis"/><tp:taxon-name-part taxon-name-part-type="species" reg="fulgida">fulgida</tp:taxon-name-part></tp:taxon-name></italic> (Smith)</td></tr><tr><td rowspan="1" colspan="1">–</td><td rowspan="1" colspan="1">–</td><td rowspan="1" colspan="1"><italic><tp:taxon-name><tp:taxon-name-part taxon-name-part-type="genus" reg="Augochlora"/><tp:taxon-name-part taxon-name-part-type="species" reg="anonyma">anonyma</tp:taxon-name-part></tp:taxon-name></italic> (Cockerell)</td><td rowspan="1" colspan="1"><italic><tp:taxon-name><tp:taxon-name-part taxon-name-part-type="genus" reg="Augochlora"/><tp:taxon-name-part taxon-name-part-type="species" reg="anonyma">anonyma</tp:taxon-name-part></tp:taxon-name></italic> (Cockerell)</td></tr><tr><td rowspan="1" colspan="1">–</td><td rowspan="2" colspan="1"><italic><tp:taxon-name><tp:taxon-name-part taxon-name-part-type="genus" reg="Augochloropsis"/><tp:taxon-name-part taxon-name-part-type="species" reg="caerulea">caerulea</tp:taxon-name-part></tp:taxon-name></italic> (Ashmead)</td><td rowspan="1" colspan="1"><italic><tp:taxon-name><tp:taxon-name-part taxon-name-part-type="genus" reg="Augochloropsis"/><tp:taxon-name-part taxon-name-part-type="species" reg="humeralis">humeralis</tp:taxon-name-part></tp:taxon-name></italic> (Patton)</td><td rowspan="2" colspan="1"><italic><tp:taxon-name><tp:taxon-name-part taxon-name-part-type="genus" reg="Augochloropsis"/><tp:taxon-name-part taxon-name-part-type="species" reg="sumptuosa">sumptuosa</tp:taxon-name-part></tp:taxon-name></italic> (Smith)</td><td rowspan="1" colspan="1"><italic><tp:taxon-name><tp:taxon-name-part taxon-name-part-type="genus" reg="Augochloropsis"/><tp:taxon-name-part taxon-name-part-type="species" reg="humeralis">humeralis</tp:taxon-name-part></tp:taxon-name></italic> (Patton)</td></tr><tr><td rowspan="1" colspan="1">–</td><td rowspan="1" colspan="1">–</td><td rowspan="1" colspan="1"><italic><tp:taxon-name><tp:taxon-name-part taxon-name-part-type="genus" reg="Augochloropsis"/><tp:taxon-name-part taxon-name-part-type="species" reg="sumptuosa">sumptuosa</tp:taxon-name-part></tp:taxon-name></italic> (Smith)</td></tr></tbody></table></table-wrap><fig id="F21" position="float" orientation="portrait"><object-id xmlns:xlink="http://www.w3.org/1999/xlink" content-type="doi" xlink:type="simple">10.3897/zookeys.1130.86413.figure21</object-id><object-id xmlns:xlink="http://www.w3.org/1999/xlink" content-type="arpha" xlink:type="simple">D292C79D-B195-5E6B-8710-EFC445A9CF16</object-id><label>Figure 21.</label><caption><p>Map of specimens examined for this study <bold>A</bold><italic><tp:taxon-name><tp:taxon-name-part taxon-name-part-type="genus" reg="Augochloropsis">Augochloropsis</tp:taxon-name-part><tp:taxon-name-part taxon-name-part-type="species" reg="metallica">metallica</tp:taxon-name-part></tp:taxon-name></italic><bold>B</bold><italic><tp:taxon-name><tp:taxon-name-part taxon-name-part-type="genus" reg="Augochloropsis">Augochloropsis</tp:taxon-name-part><tp:taxon-name-part taxon-name-part-type="species" reg="viridula">viridula</tp:taxon-name-part></tp:taxon-name></italic>. Due to the limited geographic focus of our study, the easternmost extents of the ranges are relatively incomplete.</p></caption><graphic xmlns:xlink="http://www.w3.org/1999/xlink" xlink:href="zookeys-1130-103_article-86413__-g021.jpg" position="float" orientation="portrait" xlink:type="simple" id="oo_771330.jpg"><uri content-type="original_file" xlink:type="simple">https://binary.pensoft.net/fig/771330</uri></graphic></fig></tp:treatment-sec><ref-list><ref id="B48"><mixed-citation xmlns:xlink="http://www.w3.org/1999/xlink" xlink:type="simple"><person-group><name name-style="western"><surname>Sandhouse</surname><given-names>GA</given-names></name></person-group> (<year>1937</year>) <article-title>The bees of the genera <italic><tp:taxon-name><tp:taxon-name-part taxon-name-part-type="genus">Augochlora</tp:taxon-name-part></tp:taxon-name></italic>, <italic><tp:taxon-name><tp:taxon-name-part taxon-name-part-type="genus">Augochloropsis</tp:taxon-name-part></tp:taxon-name></italic>, and <italic><tp:taxon-name><tp:taxon-name-part taxon-name-part-type="genus">Augochlorella</tp:taxon-name-part></tp:taxon-name></italic> (<tp:taxon-name><tp:taxon-name-part taxon-name-part-type="order">Hymenoptera</tp:taxon-name-part></tp:taxon-name>; <tp:taxon-name><tp:taxon-name-part taxon-name-part-type="superfamily">Apoidea</tp:taxon-name-part></tp:taxon-name>) occurring in the United States.</article-title><source>Journal of the Washington Academy of Sciences</source><volume>27</volume>: <fpage>65</fpage>–<lpage>79</lpage>. <ext-link xlink:type="simple" ext-link-type="uri" xlink:href="https://www.biodiversitylibrary.org/item/122710">https://www.biodiversitylibrary.org/item/122710</ext-link></mixed-citation></ref><ref id="B31"><mixed-citation xmlns:xlink="http://www.w3.org/1999/xlink" xlink:type="simple"><person-group><name name-style="western"><surname>Mitchell</surname><given-names>TB</given-names></name></person-group> (<year>1960</year>) Bees of the Eastern United States. Volume 1. North Carolina Experiment Station Technical Bulletin, 538 pp.</mixed-citation></ref><ref id="B33"><mixed-citation xmlns:xlink="http://www.w3.org/1999/xlink" xlink:type="simple"><person-group><name name-style="western"><surname>Moure</surname><given-names>JS</given-names></name></person-group> (<year>1960</year>) <article-title>Notes on the types of the Neotropical bees described by Fabricius (<tp:taxon-name><tp:taxon-name-part taxon-name-part-type="order">Hymenoptera</tp:taxon-name-part></tp:taxon-name>: <tp:taxon-name><tp:taxon-name-part taxon-name-part-type="superfamily">Apoidea</tp:taxon-name-part></tp:taxon-name>).</article-title><source>Studia Entomologica</source><volume>3</volume>: <fpage>97</fpage>–<lpage>160</lpage>.</mixed-citation></ref><ref id="B52"><mixed-citation xmlns:xlink="http://www.w3.org/1999/xlink" xlink:type="simple"><person-group><name name-style="western"><surname>Smith</surname><given-names>F</given-names></name></person-group> (<year>1853</year>) <source>Catalogue of Hymenopterous Insects in the Collection of the British Museum. Part 1. <tp:taxon-name><tp:taxon-name-part taxon-name-part-type="family">Andrenidae</tp:taxon-name-part></tp:taxon-name> and <tp:taxon-name><tp:taxon-name-part taxon-name-part-type="family">Apidae</tp:taxon-name-part></tp:taxon-name>.</source><publisher-name>British Museum</publisher-name>, <publisher-loc>London</publisher-loc>, <size units="page">465 pp</size>.</mixed-citation></ref><ref id="B34"><mixed-citation xmlns:xlink="http://www.w3.org/1999/xlink" xlink:type="simple"><person-group><name name-style="western"><surname>Moure</surname><given-names>JS</given-names></name><name name-style="western"><surname>Hurd</surname><given-names>PD</given-names></name></person-group> (<year>1987</year>) <source>An Annotated Catalog of the Halictid Bees of the Western Hemisphere (<tp:taxon-name><tp:taxon-name-part taxon-name-part-type="order">Hymenoptera</tp:taxon-name-part></tp:taxon-name>: <tp:taxon-name><tp:taxon-name-part taxon-name-part-type="family">Halictidae</tp:taxon-name-part></tp:taxon-name>).</source><publisher-name>Smithsonian Institution Press</publisher-name>, <publisher-loc>Washington D.C.</publisher-loc>, <size units="page">405 pp</size>.</mixed-citation></ref><ref id="B19"><mixed-citation xmlns:xlink="http://www.w3.org/1999/xlink" xlink:type="simple"><person-group><name name-style="western"><surname>Fabricius</surname><given-names>JC</given-names></name></person-group> (<year>1804</year>) Systema Piezatorum secundum ordines, genera, species adjectis synonymis, locis, observationibus, descriptionibus. Brunsvigae, 440 pp. <ext-link xlink:type="simple" ext-link-type="doi" xlink:href="10.5962/bhl.title.10490">https://doi.org/10.5962/bhl.title.10490</ext-link></mixed-citation></ref><ref id="B46"><mixed-citation xmlns:xlink="http://www.w3.org/1999/xlink" xlink:type="simple"><person-group><name name-style="western"><surname>Robertson</surname><given-names>C</given-names></name></person-group> (<year>1895</year>) <article-title>Notes on bees, with descriptions of new species.–Third paper.</article-title><source>Transactions of the American Entomological Society</source><volume>22</volume>: <fpage>115</fpage>–<lpage>128</lpage>. <ext-link xlink:type="simple" ext-link-type="uri" xlink:href="https://www.biodiversitylibrary.org/item/32378">https://www.biodiversitylibrary.org/item/32378</ext-link></mixed-citation></ref><ref id="B47"><mixed-citation xmlns:xlink="http://www.w3.org/1999/xlink" xlink:type="simple"><person-group><name name-style="western"><surname>Robertson</surname><given-names>C</given-names></name></person-group> (<year>1902</year>) <article-title>Synopsis of <tp:taxon-name><tp:taxon-name-part taxon-name-part-type="subfamily">Halictinae</tp:taxon-name-part></tp:taxon-name>.</article-title><source>Canadian Entomologist</source><volume>34</volume>(<issue>9</issue>): <fpage>243</fpage>–<lpage>250</lpage>. <ext-link xlink:type="simple" ext-link-type="doi" xlink:href="10.4039/Ent34243-9">https://doi.org/10.4039/Ent34243-9</ext-link></mixed-citation></ref><ref id="B8"><mixed-citation xmlns:xlink="http://www.w3.org/1999/xlink" xlink:type="simple"><person-group><name name-style="western"><surname>Cockerell</surname><given-names>TDA</given-names></name></person-group> (<year>1906</year>) <article-title>New rocky mountain bees, and other notes.</article-title><source>Canadian Entomologist</source><volume>38</volume>(<issue>5</issue>): <fpage>160</fpage>–<lpage>166</lpage>. <ext-link xlink:type="simple" ext-link-type="doi" xlink:href="10.4039/Ent38160-5">https://doi.org/10.4039/Ent38160-5</ext-link></mixed-citation></ref><ref id="B27"><mixed-citation xmlns:xlink="http://www.w3.org/1999/xlink" xlink:type="simple"><person-group><name name-style="western"><surname>Lovell</surname><given-names>HB</given-names></name></person-group> (<year>1942</year>) <article-title>The bright green bees of the genera <italic><tp:taxon-name><tp:taxon-name-part taxon-name-part-type="genus">Agapostemon</tp:taxon-name-part></tp:taxon-name></italic>, <italic><tp:taxon-name><tp:taxon-name-part taxon-name-part-type="genus">Augochlora</tp:taxon-name-part></tp:taxon-name></italic>, <italic><tp:taxon-name><tp:taxon-name-part taxon-name-part-type="genus">Augochloropsis</tp:taxon-name-part></tp:taxon-name></italic>, and <italic><tp:taxon-name><tp:taxon-name-part taxon-name-part-type="genus">Augochlorella</tp:taxon-name-part></tp:taxon-name></italic> in Kentucky.</article-title><source>Transactions of the Kentucky Academy of Science</source><volume>10</volume>: <fpage>19</fpage>–<lpage>23</lpage>.</mixed-citation></ref><ref id="B15"><mixed-citation xmlns:xlink="http://www.w3.org/1999/xlink" xlink:type="simple"><person-group><name name-style="western"><surname>Dreisbach</surname><given-names>RR</given-names></name></person-group> (<year>1945</year>) <article-title>The green halictine bees of the genera <italic><tp:taxon-name><tp:taxon-name-part taxon-name-part-type="genus">Agapostemon</tp:taxon-name-part></tp:taxon-name></italic>, <italic><tp:taxon-name><tp:taxon-name-part taxon-name-part-type="genus">Augochlora</tp:taxon-name-part></tp:taxon-name></italic>, <italic><tp:taxon-name><tp:taxon-name-part taxon-name-part-type="genus">Augochlorella</tp:taxon-name-part></tp:taxon-name></italic>, and <italic><tp:taxon-name><tp:taxon-name-part taxon-name-part-type="genus">Augochloropsis</tp:taxon-name-part></tp:taxon-name></italic> (<tp:taxon-name><tp:taxon-name-part taxon-name-part-type="order">Hymenoptera</tp:taxon-name-part></tp:taxon-name>: <tp:taxon-name><tp:taxon-name-part taxon-name-part-type="superfamily">Apoidea</tp:taxon-name-part></tp:taxon-name>) in Michigan, with keys and distribution.</article-title><source>Papers of the Michigan Academy of Science, Arts and Letters</source><volume>30</volume>: <fpage>221</fpage>–<lpage>227</lpage>.</mixed-citation></ref><ref id="B25"><mixed-citation xmlns:xlink="http://www.w3.org/1999/xlink" xlink:type="simple"><person-group><name name-style="western"><surname>Hurd</surname><given-names>PD</given-names></name></person-group> (<year>1979</year>) <article-title>Superfamily <tp:taxon-name><tp:taxon-name-part taxon-name-part-type="superfamily">Apoidea</tp:taxon-name-part></tp:taxon-name>.</article-title> In: <person-group><name name-style="western"><surname>Krombein</surname><given-names>KV</given-names></name><name name-style="western"><surname>Hurd</surname><given-names>PD</given-names></name><name name-style="western"><surname>Smith</surname><given-names>DR</given-names></name><name name-style="western"><surname>Burks</surname><given-names>BD</given-names></name></person-group> (<role>Eds</role>) <issue-title>Catalog of Hymenoptera in America North of Mexico.</issue-title><source>Volume 2. Smithsonian Institution Press, Washington, D.C.</source>, <fpage>1741</fpage>–<lpage>2209</lpage>. <ext-link xlink:type="simple" ext-link-type="doi" xlink:href="10.1007/BF02223710">https://doi.org/10.1007/BF02223710</ext-link></mixed-citation></ref><ref id="B55"><mixed-citation xmlns:xlink="http://www.w3.org/1999/xlink" xlink:type="simple"><person-group><name name-style="western"><surname>Stephenson</surname><given-names>P</given-names></name><name name-style="western"><surname>Griswold</surname><given-names>T</given-names></name><name name-style="western"><surname>Arduser</surname><given-names>M</given-names></name><name name-style="western"><surname>Dowling</surname><given-names>A</given-names></name><name name-style="western"><surname>Krementz</surname><given-names>D</given-names></name></person-group> (<year>2018</year>) Checklist of bees (<tp:taxon-name><tp:taxon-name-part taxon-name-part-type="order">Hymenoptera</tp:taxon-name-part></tp:taxon-name>: <tp:taxon-name><tp:taxon-name-part taxon-name-part-type="superfamily">Apoidea</tp:taxon-name-part></tp:taxon-name>) from managed emergent wetlands in the lower Mississippi Alluvial Valley of Arkansas. Biodiversity Data Journal 6: e24071. <ext-link xlink:type="simple" ext-link-type="doi" xlink:href="10.3897/BDJ.6.e24071">https://doi.org/10.3897/BDJ.6.e24071</ext-link></mixed-citation></ref><ref id="B4"><mixed-citation xmlns:xlink="http://www.w3.org/1999/xlink" xlink:type="simple"><person-group><name name-style="western"><surname>Camilo</surname><given-names>GR</given-names></name><name name-style="western"><surname>Muñiz</surname><given-names>PA</given-names></name><name name-style="western"><surname>Arduser</surname><given-names>MS</given-names></name><name name-style="western"><surname>Spevak</surname><given-names>EM</given-names></name></person-group> (<year>2018</year>) <article-title>A checklist of the bees (<tp:taxon-name><tp:taxon-name-part taxon-name-part-type="order">Hymenoptera</tp:taxon-name-part></tp:taxon-name>: <tp:taxon-name><tp:taxon-name-part taxon-name-part-type="superfamily">Apoidea</tp:taxon-name-part></tp:taxon-name>) of St. Louis, Missouri, USA.</article-title><source>Journal of the Kansas Entomological Society</source><volume>90</volume>(<issue>3</issue>): <fpage>175</fpage>–<lpage>188</lpage>. <ext-link xlink:type="simple" ext-link-type="doi" xlink:href="10.2317/0022-8567-90.3.175">https://doi.org/10.2317/0022-8567-90.3.175</ext-link></mixed-citation></ref><ref id="B14"><mixed-citation xmlns:xlink="http://www.w3.org/1999/xlink" xlink:type="simple"><person-group><name name-style="western"><surname>Decker</surname><given-names>BL</given-names></name><name name-style="western"><surname>Bryan</surname><given-names>C</given-names></name><name name-style="western"><surname>Kassim</surname><given-names>L</given-names></name><name name-style="western"><surname>Soley</surname><given-names>N</given-names></name><name name-style="western"><surname>Sipes</surname><given-names>SD</given-names></name><name name-style="western"><surname>Arduser</surname><given-names>M</given-names></name><name name-style="western"><surname>Harmon-Threatt</surname><given-names>AN</given-names></name></person-group> (<year>2020</year>) <article-title>Preliminary Illinois bee species checklist (<tp:taxon-name><tp:taxon-name-part taxon-name-part-type="order">Hymenoptera</tp:taxon-name-part></tp:taxon-name>: <tp:taxon-name><tp:taxon-name-part taxon-name-part-type="superfamily">Apoidea</tp:taxon-name-part></tp:taxon-name>) and use of museum collections.</article-title><source>Journal of the Kansas Entomological Society</source><volume>93</volume>(<issue>1</issue>): <fpage>34</fpage>–<lpage>74</lpage>. <ext-link xlink:type="simple" ext-link-type="doi" xlink:href="10.2317/0022-8567-93.1.34">https://doi.org/10.2317/0022-8567-93.1.34</ext-link></mixed-citation></ref><ref id="B28"><mixed-citation xmlns:xlink="http://www.w3.org/1999/xlink" xlink:type="simple"><person-group><name name-style="western"><surname>Michener</surname><given-names>CD</given-names></name></person-group> (<year>1954</year>) <article-title>Bees of Panama.</article-title><source>Bulletin of the American Museum of Natural History</source><volume>104</volume>: <fpage>1</fpage>–<lpage>176</lpage>.</mixed-citation></ref><ref id="B35"><mixed-citation xmlns:xlink="http://www.w3.org/1999/xlink" xlink:type="simple"><person-group><name name-style="western"><surname>Moure</surname><given-names>JS</given-names></name><name name-style="western"><surname>Urban</surname><given-names>D</given-names></name><name name-style="western"><surname>Melo</surname><given-names>GAR</given-names></name></person-group> (<year>2007</year>) <source>Catalogue of the bees (<tp:taxon-name><tp:taxon-name-part taxon-name-part-type="order">Hymenoptera</tp:taxon-name-part></tp:taxon-name>, <tp:taxon-name><tp:taxon-name-part taxon-name-part-type="superfamily">Apoidea</tp:taxon-name-part></tp:taxon-name>) in the Neotropical region.</source><publisher-name>Sociedade Brasileira de Entomologia</publisher-name>, <publisher-loc>Curitiba</publisher-loc>, <size units="page">1058 pp</size>.</mixed-citation></ref><ref id="B5"><mixed-citation xmlns:xlink="http://www.w3.org/1999/xlink" xlink:type="simple"><person-group><name name-style="western"><surname>Celis</surname><given-names>CJ</given-names></name><name name-style="western"><surname>Cure</surname><given-names>JR</given-names></name></person-group> (<year>2017</year>) <article-title>Filogenia y clasificación taxonómica de los subgéneros de <italic><tp:taxon-name><tp:taxon-name-part taxon-name-part-type="genus">Augochloropsis</tp:taxon-name-part></tp:taxon-name></italic> (<tp:taxon-name><tp:taxon-name-part taxon-name-part-type="order">Hymenoptera</tp:taxon-name-part></tp:taxon-name>: <tp:taxon-name><tp:taxon-name-part taxon-name-part-type="family">Halictidae</tp:taxon-name-part></tp:taxon-name>).</article-title><source>Revista de Biología Tropical</source><volume>65</volume>(<issue>4</issue>): <fpage>1277</fpage>–<lpage>1306</lpage>. <ext-link xlink:type="simple" ext-link-type="doi" xlink:href="10.15517/rbt.v65i4.26549">https://doi.org/10.15517/rbt.v65i4.26549</ext-link></mixed-citation></ref><ref id="B43"><mixed-citation xmlns:xlink="http://www.w3.org/1999/xlink" xlink:type="simple"><person-group><name name-style="western"><surname>Rasmussen</surname><given-names>C</given-names></name></person-group> (<year>2012</year>) <article-title>Joseph Vachal (1838–1911): French entomologist and politician.</article-title><source>Zootaxa</source><volume>3442</volume>(<issue>1</issue>): <fpage>1</fpage>–<lpage>52</lpage>.</mixed-citation></ref><ref id="B11"><mixed-citation xmlns:xlink="http://www.w3.org/1999/xlink" xlink:type="simple"><person-group><name name-style="western"><surname>Cockerell</surname><given-names>TDA</given-names></name></person-group> (<year>1949</year>) <article-title>Bees from Central America, principally Honduras.</article-title><source>Proceedings of the United States National Museum</source><volume>98</volume>(<issue>3233</issue>): <fpage>429</fpage>–<lpage>490</lpage>. <ext-link xlink:type="simple" ext-link-type="doi" xlink:href="10.5479/si.00963801.98-3233.429">https://doi.org/10.5479/si.00963801.98-3233.429</ext-link></mixed-citation></ref><ref id="B57"><mixed-citation xmlns:xlink="http://www.w3.org/1999/xlink" xlink:type="simple"><person-group><name name-style="western"><surname>Titus</surname><given-names>ESG</given-names></name></person-group> (<year>1901</year>) <article-title>On some bees of the genus <italic><tp:taxon-name><tp:taxon-name-part taxon-name-part-type="genus">Augochlora</tp:taxon-name-part></tp:taxon-name></italic>.</article-title><source>Canadian Entomologist</source><volume>33</volume>(<issue>5</issue>): <fpage>133</fpage>–<lpage>137</lpage>. <ext-link xlink:type="simple" ext-link-type="doi" xlink:href="10.4039/Ent33133-5">https://doi.org/10.4039/Ent33133-5</ext-link></mixed-citation></ref></ref-list></tp:taxon-treatment>
