# Supplementary material for: ﻿A review of the Augochloropsis (Hymenoptera, Halictidae) and keys to the shiny green Halictinae of the midwestern United States
Source: Zookeys. 2022 Nov 18;1130:103–52. doi: 10.3897/zookeys.1130.86413 (PMC9836709; doi:10.3897/zookeys.1130.86413)
Supplement: XML Treatment for Augochloropsis (Paraugochloropsis) viridula [file zookeys.1130.86413-treatment16.xml]

<!DOCTYPE tp:taxon-treatment
  PUBLIC "-//TaxonX//DTD Taxonomic Treatment Publishing DTD v0 20100105//EN" "tax-treatment-NSO.dtd">
<tp:taxon-treatment xmlns:tp="http://www.plazi.org/taxpub"><tp:treatment-meta><kwd-group><label>Taxon classification</label><kwd>
                <named-content content-type="kingdom">Animalia</named-content>
              </kwd><kwd>
                <named-content content-type="order">Hymenoptera</named-content>
              </kwd><kwd>
                <named-content content-type="family">Halictidae</named-content>
              </kwd></kwd-group><mixed-citation publication-type="journal"><person-group><name><surname>Portman</surname><given-names>Zachary M.</given-names></name><name><surname>Arduser</surname><given-names>Mike</given-names></name><name><surname>Lane</surname><given-names>Ian G.</given-names></name><name><surname>Cariveau</surname><given-names>Daniel P.</given-names></name></person-group><article-title>﻿A review of the <italic><tp:taxon-name><tp:taxon-name-part taxon-name-part-type="genus" reg="Augochloropsis">Augochloropsis</tp:taxon-name-part></tp:taxon-name></italic> (<tp:taxon-name><tp:taxon-name-part taxon-name-part-type="order">Hymenoptera</tp:taxon-name-part></tp:taxon-name>, <tp:taxon-name><tp:taxon-name-part taxon-name-part-type="family">Halictidae</tp:taxon-name-part></tp:taxon-name>) and keys to the shiny green <tp:taxon-name><tp:taxon-name-part taxon-name-part-type="subfamily">Halictinae</tp:taxon-name-part></tp:taxon-name> of the midwestern United States</article-title><source>Zookeys</source><day>18</day><month>11</month><year>2022</year><volume>1130</volume><fpage>103</fpage><lpage>152</lpage><pub-id pub-id-type="doi">10.3897/zookeys.1130.86413</pub-id></mixed-citation></tp:treatment-meta><tp:nomenclature><label>﻿</label><tp:taxon-name><object-id xmlns:xlink="http://www.w3.org/1999/xlink" content-type="arpha" xlink:type="simple">79050CF9-D859-50A6-963B-8F9B9609075B</object-id><tp:taxon-name-part taxon-name-part-type="genus" reg="Augochloropsis">Augochloropsis</tp:taxon-name-part> (<tp:taxon-name-part taxon-name-part-type="subgenus" reg="Paraugochloropsis">Paraugochloropsis</tp:taxon-name-part>) <tp:taxon-name-part taxon-name-part-type="species" reg="viridula">viridula</tp:taxon-name-part></tp:taxon-name><tp:taxon-authority>(Smith)</tp:taxon-authority><tp:taxon-status xmlns:xlink="http://www.w3.org/1999/xlink" xlink:type="simple">stat. nov.</tp:taxon-status><tp:nomenclature-citation-list><tp:nomenclature-citation><tp:taxon-name>
                  <tp:taxon-name-part taxon-name-part-type="genus" reg="Augochlora">Augochlora</tp:taxon-name-part>
                  <tp:taxon-name-part taxon-name-part-type="species" reg="viridula">viridula</tp:taxon-name-part>
                </tp:taxon-name><comment>Smith, 1853: 81 ♂. <bold>Holotype</bold>: ♂ USA, New York, Trenton Falls [<named-content xmlns:xlink="http://www.w3.org/1999/xlink" content-type="dwc:institutional_code" xlink:title="The Natural History Museum, London" xlink:href="http://grbio.org/institution/natural-history-museum-london" xlink:type="simple">NHMUK</named-content> 014024971]. Images examined by ZP and MA. Online record: <ext-link xmlns:xlink="http://www.w3.org/1999/xlink" xlink:type="simple" ext-link-type="uri" xlink:href="https://data.nhm.ac.uk/object/10fb10b0-58d6-448c-b1b8-d3807ca35e0e">https://data.nhm.ac.uk/object/10fb10b0-58d6-448c-b1b8-d3807ca35e0e</ext-link> (Labels read “Type / H.T. [label is circular with red border] // B.M. TYPE / HYM / 14.a.1232 // B.M. TYPE / HYM. / augochlora / viridula / <xref ref-type="bibr" rid="B52">smith 1853</xref> // viridula / Type Sm // Ent. Club. / 44-12. // <named-content xmlns:xlink="http://www.w3.org/1999/xlink" content-type="dwc:institutional_code" xlink:title="The Natural History Museum, London" xlink:href="http://grbio.org/institution/natural-history-museum-london" xlink:type="simple">NHMUK</named-content> 014024971 [label with QR code]”).</comment></tp:nomenclature-citation><tp:nomenclature-citation><tp:taxon-name>
                  <tp:taxon-name-part taxon-name-part-type="genus" reg="Augochlora">Augochlora</tp:taxon-name-part>
                  <tp:taxon-name-part taxon-name-part-type="species" reg="lucidula">lucidula</tp:taxon-name-part>
                </tp:taxon-name><comment>Smith, 1853: 81 ♀ (syn. <xref ref-type="bibr" rid="B39">Patton 1879</xref>). <bold>Holotype</bold>: ♀ North America. Images examined by ZP and MA. Online record: <ext-link xmlns:xlink="http://www.w3.org/1999/xlink" xlink:type="simple" ext-link-type="uri" xlink:href="https://data.nhm.ac.uk/object/9195d66b-dde0-4554-a11e-8352601fa232">https://data.nhm.ac.uk/object/9195d66b-dde0-4554-a11e-8352601fa232</ext-link> (Labels read “Type / H.T. [label is circular with red border] // B.M. TYPE / HYM / 14.a.1233 // B.M. TYPE / HYM / augochlora / lucidula / <xref ref-type="bibr" rid="B52">Smith 1853</xref> // lucidula / Type Sm. // Ent. Club. / 44-12 // <named-content xmlns:xlink="http://www.w3.org/1999/xlink" content-type="dwc:institutional_code" xlink:title="The Natural History Museum, London" xlink:href="http://grbio.org/institution/natural-history-museum-london" xlink:type="simple">NHMUK</named-content> 014024972 [label with QR code]”).</comment></tp:nomenclature-citation><tp:nomenclature-citation><tp:taxon-name><tp:taxon-name-part taxon-name-part-type="genus" reg="Halictus">Halictus</tp:taxon-name-part> (<tp:taxon-name-part taxon-name-part-type="subgenus" reg="Augochlora">Augochlora</tp:taxon-name-part>) <tp:taxon-name-part taxon-name-part-type="species" reg="viridissimus">viridissimus</tp:taxon-name-part></tp:taxon-name><comment>Viereck, 1910: 688 (proposed replacement name for <tp:taxon-name><tp:taxon-name-part taxon-name-part-type="genus" reg="Augochloropsis"/><tp:taxon-name-part taxon-name-part-type="species" reg="viridula">viridula</tp:taxon-name-part></tp:taxon-name> Smith, preoccupied in <tp:taxon-name><tp:taxon-name-part taxon-name-part-type="genus" reg="Halictus">Halictus</tp:taxon-name-part></tp:taxon-name>).</comment></tp:nomenclature-citation><tp:nomenclature-citation><tp:taxon-name>
                  <tp:taxon-name-part taxon-name-part-type="genus" reg="Augochlora">Augochlora</tp:taxon-name-part>
                  <tp:taxon-name-part taxon-name-part-type="species" reg="viridula">viridula</tp:taxon-name-part>
                </tp:taxon-name><comment>(in <xref ref-type="bibr" rid="B46">Robertson 1895</xref>: taxonomy; <xref ref-type="bibr" rid="B47">Robertson 1902</xref>: key; <xref ref-type="bibr" rid="B7">Cockerell 1905</xref>: taxonomy).</comment></tp:nomenclature-citation><tp:nomenclature-citation><tp:taxon-name>
                  <tp:taxon-name-part taxon-name-part-type="genus" reg="Augochloropsis">Augochloropsis</tp:taxon-name-part>
                  <tp:taxon-name-part taxon-name-part-type="species" reg="cuprea">cuprea</tp:taxon-name-part>
                </tp:taxon-name><comment>(in <xref ref-type="bibr" rid="B48">Sandhouse 1937</xref> [in part]: key; <xref ref-type="bibr" rid="B27">Lovell 1942</xref>: key).</comment></tp:nomenclature-citation><tp:nomenclature-citation><tp:taxon-name>
                  <tp:taxon-name-part taxon-name-part-type="genus" reg="Augochloropsis">Augochloropsis</tp:taxon-name-part>
                  <tp:taxon-name-part taxon-name-part-type="species" reg="viridula">viridula</tp:taxon-name-part>
                </tp:taxon-name><comment>(in <xref ref-type="bibr" rid="B15">Dreisbach 1945</xref>: key).</comment></tp:nomenclature-citation><tp:nomenclature-citation><tp:taxon-name>
                  <tp:taxon-name-part taxon-name-part-type="genus" reg="Augochloropsis">Augochloropsis</tp:taxon-name-part>
                  <tp:taxon-name-part taxon-name-part-type="species" reg="metallica">metallica</tp:taxon-name-part>
                </tp:taxon-name><comment>(Fabricius) (in <xref ref-type="bibr" rid="B16">Eickwort 1969</xref>: generic revision, description of genitalia and other features).</comment></tp:nomenclature-citation><tp:nomenclature-citation><tp:taxon-name><tp:taxon-name-part taxon-name-part-type="genus" reg="Augochloropsis">Augochloropsis</tp:taxon-name-part> (<tp:taxon-name-part taxon-name-part-type="subgenus" reg="Paraugochloropsis">Paraugochloropsis</tp:taxon-name-part>) <tp:taxon-name-part taxon-name-part-type="species" reg="metallica">metallica</tp:taxon-name-part> <tp:taxon-name-part taxon-name-part-type="subspecies" reg="fulgida">fulgida</tp:taxon-name-part></tp:taxon-name><comment>(in <xref ref-type="bibr" rid="B31">Mitchell 1960</xref>: key, redescription; <xref ref-type="bibr" rid="B25">Hurd 1979</xref>: catalog; <xref ref-type="bibr" rid="B34">Moure and Hurd 1987</xref>: catalog; <xref ref-type="bibr" rid="B21">Gibbs 2017</xref>: biology).</comment></tp:nomenclature-citation><tp:nomenclature-citation><tp:taxon-name><tp:taxon-name-part taxon-name-part-type="genus" reg="Augochloropsis">Augochloropsis</tp:taxon-name-part> (<tp:taxon-name-part taxon-name-part-type="subgenus" reg="Paraugochloropsis">Paraugochloropsis</tp:taxon-name-part>) <tp:taxon-name-part taxon-name-part-type="species" reg="fulgida">fulgida</tp:taxon-name-part></tp:taxon-name><comment>(in <xref ref-type="bibr" rid="B55">Stephenson et al. 2018</xref>: checklist; <xref ref-type="bibr" rid="B4">Camilo et al. 2018</xref>: checklist; <xref ref-type="bibr" rid="B14">Decker et al. 2020</xref>: checklist).</comment></tp:nomenclature-citation></tp:nomenclature-citation-list></tp:nomenclature><tp:treatment-sec sec-type="diagnosis" id="SECID0EGUCK"><title>Diagnosis.</title><p>Both sexes of <italic><tp:taxon-name><tp:taxon-name-part taxon-name-part-type="genus" reg="Augochloropsis">Augochloropsis</tp:taxon-name-part><tp:taxon-name-part taxon-name-part-type="species" reg="viridula">viridula</tp:taxon-name-part></tp:taxon-name></italic> can be recognized primarily by the lack of a thickened hair fringe on T1 and T2; the hairs that are present along the margin are slender and the same size and width as the rest of the hairs on the terga (Fig. <xref ref-type="fig" rid="F15">15B</xref>). This is in contrast to the females of <italic><tp:taxon-name><tp:taxon-name-part taxon-name-part-type="genus" reg="Augochloropsis">Augochloropsis</tp:taxon-name-part><tp:taxon-name-part taxon-name-part-type="species" reg="metallica">metallica</tp:taxon-name-part></tp:taxon-name></italic> which have the fringe hairs noticeably thickened (Fig. <xref ref-type="fig" rid="F15">15A</xref>). In addition, the terga of <italic><tp:taxon-name><tp:taxon-name-part taxon-name-part-type="genus" reg="Augochloropsis">Augochloropsis</tp:taxon-name-part><tp:taxon-name-part taxon-name-part-type="species" reg="viridula">viridula</tp:taxon-name-part></tp:taxon-name></italic> are more shining and sparsely punctured, and this is most apparent on T1 and T2, with punctures on T2 separated by at least 2–4 puncture widths on T2 (Figs <xref ref-type="fig" rid="F14">14I</xref>, <xref ref-type="fig" rid="F16">16I</xref>). In contrast, <italic><tp:taxon-name><tp:taxon-name-part taxon-name-part-type="genus" reg="Augochloropsis">Augochloropsis</tp:taxon-name-part><tp:taxon-name-part taxon-name-part-type="species" reg="metallica">metallica</tp:taxon-name-part></tp:taxon-name></italic> has the punctures on T1 and T2 closer together (punctures typically separated by 1–2 puncture widths on T2) and the interspaces between the punctures have slight tessellation, though they are still somewhat shining (Figs <xref ref-type="fig" rid="F14">14H</xref>, <xref ref-type="fig" rid="F16">16H</xref>).</p><fig id="F20" position="float" orientation="portrait"><object-id xmlns:xlink="http://www.w3.org/1999/xlink" content-type="doi" xlink:type="simple">10.3897/zookeys.1130.86413.figure20</object-id><object-id xmlns:xlink="http://www.w3.org/1999/xlink" content-type="arpha" xlink:type="simple">738BCD92-9EB5-5A0A-BC5A-08E482E8871D</object-id><label>Figure 20.</label><caption><p><italic><tp:taxon-name><tp:taxon-name-part taxon-name-part-type="genus" reg="Augochloropsis">Augochloropsis</tp:taxon-name-part></tp:taxon-name></italic> male terminalia <bold>A</bold><italic><tp:taxon-name><tp:taxon-name-part taxon-name-part-type="genus" reg="Augochloropsis">Augochloropsis</tp:taxon-name-part><tp:taxon-name-part taxon-name-part-type="species" reg="humeralis">humeralis</tp:taxon-name-part></tp:taxon-name></italic> dorsal genitalia <bold>B</bold><italic><tp:taxon-name><tp:taxon-name-part taxon-name-part-type="genus" reg="Augochloropsis">Augochloropsis</tp:taxon-name-part><tp:taxon-name-part taxon-name-part-type="species" reg="humeralis">humeralis</tp:taxon-name-part></tp:taxon-name></italic> ventral genitalia <bold>C</bold><italic><tp:taxon-name><tp:taxon-name-part taxon-name-part-type="genus" reg="Augochloropsis">Augochloropsis</tp:taxon-name-part><tp:taxon-name-part taxon-name-part-type="species" reg="humeralis">humeralis</tp:taxon-name-part></tp:taxon-name></italic> S4 <bold>D</bold><italic><tp:taxon-name><tp:taxon-name-part taxon-name-part-type="genus" reg="Augochloropsis">Augochloropsis</tp:taxon-name-part><tp:taxon-name-part taxon-name-part-type="species" reg="humeralis">humeralis</tp:taxon-name-part></tp:taxon-name></italic> S8 <bold>E</bold><italic><tp:taxon-name><tp:taxon-name-part taxon-name-part-type="genus" reg="Augochloropsis">Augochloropsis</tp:taxon-name-part><tp:taxon-name-part taxon-name-part-type="species" reg="humeralis">humeralis</tp:taxon-name-part></tp:taxon-name></italic> S7 <bold>F</bold><italic><tp:taxon-name><tp:taxon-name-part taxon-name-part-type="genus" reg="Augochloropsis">Augochloropsis</tp:taxon-name-part><tp:taxon-name-part taxon-name-part-type="species" reg="metallica">metallica</tp:taxon-name-part></tp:taxon-name></italic> dorsal genitalia <bold>G</bold><italic><tp:taxon-name><tp:taxon-name-part taxon-name-part-type="genus" reg="Augochloropsis">Augochloropsis</tp:taxon-name-part><tp:taxon-name-part taxon-name-part-type="species" reg="metallica">metallica</tp:taxon-name-part></tp:taxon-name></italic> ventral genitalia <bold>H</bold><italic><tp:taxon-name><tp:taxon-name-part taxon-name-part-type="genus" reg="Augochloropsis">Augochloropsis</tp:taxon-name-part><tp:taxon-name-part taxon-name-part-type="species" reg="metallica">metallica</tp:taxon-name-part></tp:taxon-name></italic> S4 <bold>I</bold><italic><tp:taxon-name><tp:taxon-name-part taxon-name-part-type="genus" reg="Augochloropsis">Augochloropsis</tp:taxon-name-part><tp:taxon-name-part taxon-name-part-type="species" reg="metallica">metallica</tp:taxon-name-part></tp:taxon-name></italic> S8 <bold>J</bold><italic><tp:taxon-name><tp:taxon-name-part taxon-name-part-type="genus" reg="Augochloropsis">Augochloropsis</tp:taxon-name-part><tp:taxon-name-part taxon-name-part-type="species" reg="metallica">metallica</tp:taxon-name-part></tp:taxon-name></italic> S7 <bold>K</bold><italic><tp:taxon-name><tp:taxon-name-part taxon-name-part-type="genus" reg="Augochloropsis">Augochloropsis</tp:taxon-name-part><tp:taxon-name-part taxon-name-part-type="species" reg="viridula">viridula</tp:taxon-name-part></tp:taxon-name></italic> dorsal genitalia (note the gonobase was torn off) <bold>L</bold><italic><tp:taxon-name><tp:taxon-name-part taxon-name-part-type="genus" reg="Augochloropsis">Augochloropsis</tp:taxon-name-part><tp:taxon-name-part taxon-name-part-type="species" reg="viridula">viridula</tp:taxon-name-part></tp:taxon-name></italic> ventral genitalia <bold>M</bold><italic><tp:taxon-name><tp:taxon-name-part taxon-name-part-type="genus" reg="Augochloropsis">Augochloropsis</tp:taxon-name-part><tp:taxon-name-part taxon-name-part-type="species" reg="viridula">viridula</tp:taxon-name-part></tp:taxon-name></italic> S4 <bold>N</bold><italic><tp:taxon-name><tp:taxon-name-part taxon-name-part-type="genus" reg="Augochloropsis">Augochloropsis</tp:taxon-name-part><tp:taxon-name-part taxon-name-part-type="species" reg="viridula">viridula</tp:taxon-name-part></tp:taxon-name></italic> S8 <bold>O</bold><italic><tp:taxon-name><tp:taxon-name-part taxon-name-part-type="genus" reg="Augochloropsis">Augochloropsis</tp:taxon-name-part><tp:taxon-name-part taxon-name-part-type="species" reg="viridula">viridula</tp:taxon-name-part></tp:taxon-name></italic> S7. Scale bars: 1 mm.</p></caption><graphic xmlns:xlink="http://www.w3.org/1999/xlink" xlink:href="zookeys-1130-103_article-86413__-g020.jpg" position="float" orientation="portrait" xlink:type="simple" id="oo_771329.jpg"><uri content-type="original_file" xlink:type="simple">https://binary.pensoft.net/fig/771329</uri></graphic></fig><p><italic><tp:taxon-name><tp:taxon-name-part taxon-name-part-type="genus" reg="Augochloropsis">Augochloropsis</tp:taxon-name-part><tp:taxon-name-part taxon-name-part-type="species" reg="viridula">viridula</tp:taxon-name-part></tp:taxon-name></italic> can be separated from <italic><tp:taxon-name><tp:taxon-name-part taxon-name-part-type="genus" reg="Augochloropsis">Augochloropsis</tp:taxon-name-part><tp:taxon-name-part taxon-name-part-type="species" reg="humeralis">humeralis</tp:taxon-name-part></tp:taxon-name></italic> by its less developed pronotal flange, which is weak and forms an obtuse angle in <italic><tp:taxon-name><tp:taxon-name-part taxon-name-part-type="genus" reg="Augochloropsis">Augochloropsis</tp:taxon-name-part><tp:taxon-name-part taxon-name-part-type="species" reg="viridula">viridula</tp:taxon-name-part></tp:taxon-name></italic> (Figs <xref ref-type="fig" rid="F14">14F</xref>, <xref ref-type="fig" rid="F16">16F</xref>) compared to extensive and forming a right angle in <italic><tp:taxon-name><tp:taxon-name-part taxon-name-part-type="genus" reg="Augochloropsis">Augochloropsis</tp:taxon-name-part><tp:taxon-name-part taxon-name-part-type="species" reg="humeralis">humeralis</tp:taxon-name-part></tp:taxon-name></italic> (Figs <xref ref-type="fig" rid="F14">14D</xref>, <xref ref-type="fig" rid="F16">16D</xref>), and <italic><tp:taxon-name><tp:taxon-name-part taxon-name-part-type="genus" reg="Augochloropsis">Augochloropsis</tp:taxon-name-part><tp:taxon-name-part taxon-name-part-type="species" reg="viridula">viridula</tp:taxon-name-part></tp:taxon-name></italic> has the terga smooth and shining (Figs <xref ref-type="fig" rid="F14">14I</xref>, <xref ref-type="fig" rid="F16">16I</xref>), compared to heavily tessellate and dull in <italic><tp:taxon-name><tp:taxon-name-part taxon-name-part-type="genus" reg="Augochloropsis">Augochloropsis</tp:taxon-name-part><tp:taxon-name-part taxon-name-part-type="species" reg="humeralis">humeralis</tp:taxon-name-part></tp:taxon-name></italic> (Figs <xref ref-type="fig" rid="F14">14G</xref>, <xref ref-type="fig" rid="F16">16G</xref>).</p><p><italic><tp:taxon-name><tp:taxon-name-part taxon-name-part-type="genus" reg="Augochloropsis">Augochloropsis</tp:taxon-name-part><tp:taxon-name-part taxon-name-part-type="species" reg="viridula">viridula</tp:taxon-name-part></tp:taxon-name></italic> can be separated from <italic><tp:taxon-name><tp:taxon-name-part taxon-name-part-type="genus" reg="Augochloropsis">Augochloropsis</tp:taxon-name-part><tp:taxon-name-part taxon-name-part-type="species" reg="anonyma">anonyma</tp:taxon-name-part></tp:taxon-name></italic> and <italic><tp:taxon-name><tp:taxon-name-part taxon-name-part-type="genus" reg="Augochloropsis">Augochloropsis</tp:taxon-name-part><tp:taxon-name-part taxon-name-part-type="species" reg="fulgida">fulgida</tp:taxon-name-part></tp:taxon-name></italic> by the relative lack of black hairs on the metasoma, having at most a few scattered black hairs on the apical terga (Fig. <xref ref-type="fig" rid="F14">14I</xref>), compared to copious black hairs over most of the terga in <italic><tp:taxon-name><tp:taxon-name-part taxon-name-part-type="genus" reg="Augochloropsis">Augochloropsis</tp:taxon-name-part><tp:taxon-name-part taxon-name-part-type="species" reg="anonyma">anonyma</tp:taxon-name-part></tp:taxon-name></italic> and <italic><tp:taxon-name><tp:taxon-name-part taxon-name-part-type="genus" reg="Augochloropsis">Augochloropsis</tp:taxon-name-part><tp:taxon-name-part taxon-name-part-type="species" reg="fulgida">fulgida</tp:taxon-name-part></tp:taxon-name></italic> (Fig. <xref ref-type="fig" rid="F23">23C, D</xref>).</p></tp:treatment-sec><tp:treatment-sec sec-type="biology" id="SECID0EMCDK"><title>Biology.</title><p><italic><tp:taxon-name><tp:taxon-name-part taxon-name-part-type="genus" reg="Augochloropsis">Augochloropsis</tp:taxon-name-part><tp:taxon-name-part taxon-name-part-type="species" reg="viridula">viridula</tp:taxon-name-part></tp:taxon-name></italic> is a polylectic ground-nester. Nesting and sociality were documented by <xref ref-type="bibr" rid="B21">Gibbs (2017)</xref> [as <italic><tp:taxon-name><tp:taxon-name-part taxon-name-part-type="genus" reg="Augochloropsis">Augochloropsis</tp:taxon-name-part><tp:taxon-name-part taxon-name-part-type="species" reg="metallica">metallica</tp:taxon-name-part><tp:taxon-name-part taxon-name-part-type="subspecies" reg="fulgida">fulgida</tp:taxon-name-part></tp:taxon-name></italic>]. <xref ref-type="bibr" rid="B21">Gibbs (2017)</xref> found a nest with two females, one of which had undeveloped ovaries and could have been a worker, suggesting that this bee may be primitively eusocial, however more work is needed to understand the degree of sociality of this species.</p></tp:treatment-sec><tp:treatment-sec sec-type="Range" id="SECID0EUDDK"><title>Range.</title><p><italic><tp:taxon-name><tp:taxon-name-part taxon-name-part-type="genus" reg="Augochloropsis">Augochloropsis</tp:taxon-name-part><tp:taxon-name-part taxon-name-part-type="species" reg="viridula">viridula</tp:taxon-name-part></tp:taxon-name></italic> occurs throughout the eastern United States (Fig. <xref ref-type="fig" rid="F21">21B</xref>). It does not spread as far west as <italic><tp:taxon-name><tp:taxon-name-part taxon-name-part-type="genus" reg="Augochloropsis">Augochloropsis</tp:taxon-name-part><tp:taxon-name-part taxon-name-part-type="species" reg="metallica">metallica</tp:taxon-name-part></tp:taxon-name></italic> (see Fig. <xref ref-type="fig" rid="F21">21A</xref>), and recent surveys (2009 to present) by MSA and co-workers in Oklahoma, Kansas and Nebraska have found <italic><tp:taxon-name><tp:taxon-name-part taxon-name-part-type="genus" reg="Augochloropsis"/><tp:taxon-name-part taxon-name-part-type="species" reg="viridula">viridula</tp:taxon-name-part></tp:taxon-name></italic> only on the extreme eastern margins of these states, while <italic><tp:taxon-name><tp:taxon-name-part taxon-name-part-type="genus" reg="Augochloropsis"/><tp:taxon-name-part taxon-name-part-type="species" reg="metallica">metallica</tp:taxon-name-part></tp:taxon-name></italic> has been found throughout these states and further to the west. Mitchell records it [as <italic><tp:taxon-name><tp:taxon-name-part taxon-name-part-type="genus" reg="Augochloropsis"/><tp:taxon-name-part taxon-name-part-type="species" reg="metallica">metallica</tp:taxon-name-part><tp:taxon-name-part taxon-name-part-type="subspecies" reg="fulgida">fulgida</tp:taxon-name-part></tp:taxon-name></italic>] extending south to Florida, though we have not evaluated material from the purported southernmost portion of the range.</p></tp:treatment-sec><tp:treatment-sec sec-type="comments" id="SECID0E1FDK"><title>Comments.</title><p>This species has historically been referred to as <italic><tp:taxon-name><tp:taxon-name-part taxon-name-part-type="genus" reg="Augochloropsis">Augochloropsis</tp:taxon-name-part><tp:taxon-name-part taxon-name-part-type="species" reg="metallica">metallica</tp:taxon-name-part><tp:taxon-name-part taxon-name-part-type="subspecies" reg="fulgida">fulgida</tp:taxon-name-part></tp:taxon-name></italic> sensu <xref ref-type="bibr" rid="B31">Mitchell (1960)</xref>. However, after examination of the holotype of <italic><tp:taxon-name><tp:taxon-name-part taxon-name-part-type="genus" reg="Augochloropsis">Augochloropsis</tp:taxon-name-part><tp:taxon-name-part taxon-name-part-type="species" reg="fulgida">fulgida</tp:taxon-name-part></tp:taxon-name></italic> (Fig. <xref ref-type="fig" rid="F23">23</xref>), we found that it does not match the species concept used by <xref ref-type="bibr" rid="B31">Mitchell (1960)</xref> for <italic><tp:taxon-name><tp:taxon-name-part taxon-name-part-type="genus" reg="Augochloropsis">Augochloropsis</tp:taxon-name-part><tp:taxon-name-part taxon-name-part-type="species" reg="metallica">metallica</tp:taxon-name-part><tp:taxon-name-part taxon-name-part-type="subspecies" reg="fulgida">fulgida</tp:taxon-name-part></tp:taxon-name></italic>. As a result, we resurrect the name <italic><tp:taxon-name><tp:taxon-name-part taxon-name-part-type="genus" reg="Augochloropsis">Augochloropsis</tp:taxon-name-part><tp:taxon-name-part taxon-name-part-type="species" reg="viridula">viridula</tp:taxon-name-part></tp:taxon-name></italic> (Smith), which was previously used by <xref ref-type="bibr" rid="B47">Robertson (1902)</xref> and <xref ref-type="bibr" rid="B15">Dreisbach (1945)</xref>. <italic><tp:taxon-name><tp:taxon-name-part taxon-name-part-type="genus" reg="Augochloropsis">Augochloropsis</tp:taxon-name-part><tp:taxon-name-part taxon-name-part-type="species" reg="fulgida">fulgida</tp:taxon-name-part></tp:taxon-name></italic> is reinstated as a separate species (see remarks for that species).</p><p>The species-level (rather than subspecies-level) recognition of <italic><tp:taxon-name><tp:taxon-name-part taxon-name-part-type="genus" reg="Augochloropsis">Augochloropsis</tp:taxon-name-part><tp:taxon-name-part taxon-name-part-type="species" reg="metallica">metallica</tp:taxon-name-part></tp:taxon-name></italic> and <italic><tp:taxon-name><tp:taxon-name-part taxon-name-part-type="genus" reg="Augochloropsis">Augochloropsis</tp:taxon-name-part><tp:taxon-name-part taxon-name-part-type="species" reg="viridula">viridula</tp:taxon-name-part></tp:taxon-name></italic> (previously classified as <italic><tp:taxon-name><tp:taxon-name-part taxon-name-part-type="genus" reg="Augochloropsis">Augochloropsis</tp:taxon-name-part><tp:taxon-name-part taxon-name-part-type="species" reg="metallica">metallica</tp:taxon-name-part><tp:taxon-name-part taxon-name-part-type="subspecies" reg="metallica">metallica</tp:taxon-name-part></tp:taxon-name></italic> and <italic><tp:taxon-name><tp:taxon-name-part taxon-name-part-type="genus" reg="Augochloropsis">Augochloropsis</tp:taxon-name-part><tp:taxon-name-part taxon-name-part-type="species" reg="metallica">metallica</tp:taxon-name-part><tp:taxon-name-part taxon-name-part-type="subspecies" reg="fulgida">fulgida</tp:taxon-name-part></tp:taxon-name></italic>, respectively, by <xref ref-type="bibr" rid="B31">Mitchell (1960)</xref>) is supported by multiple characters, including the hair fringe on T2 (see Fig. <xref ref-type="fig" rid="F15">15A, B</xref>), difference in the degree of punctures and tessellation, the male terminalia, and differences in the extent of range. In particular, the male terminalia are distinct, with <italic><tp:taxon-name><tp:taxon-name-part taxon-name-part-type="genus" reg="Augochloropsis">Augochloropsis</tp:taxon-name-part><tp:taxon-name-part taxon-name-part-type="species" reg="metallica">metallica</tp:taxon-name-part></tp:taxon-name></italic> having the gonostyli more expanded (Fig. <xref ref-type="fig" rid="F20">20F, G</xref>), the gonocoxites more parallel-sided (Fig. <xref ref-type="fig" rid="F20">20F, G</xref>), the lateral arms of S4 more straight (Fig. <xref ref-type="fig" rid="F20">20H</xref>), and the lateral apodemes of S7 wider (Fig. <xref ref-type="fig" rid="F20">20J</xref>), in comparison, <italic><tp:taxon-name><tp:taxon-name-part taxon-name-part-type="genus" reg="Augochloropsis">Augochloropsis</tp:taxon-name-part><tp:taxon-name-part taxon-name-part-type="species" reg="viridula">viridula</tp:taxon-name-part></tp:taxon-name></italic> have the gonostyli narrower (Fig. <xref ref-type="fig" rid="F20">20K, L</xref>), the gonocoxites diverging apically (Fig. <xref ref-type="fig" rid="F20">20K, L</xref>), the lateral arms of S4 more curved (Fig. <xref ref-type="fig" rid="F20">20M</xref>), and the lateral apodemes of S7 narrower (Fig. <xref ref-type="fig" rid="F20">20O</xref>). The shape of S8 (Fig. <xref ref-type="fig" rid="F20">20I, N</xref>) appears to be too variable to be useful as a splitting character.</p><p>That <italic><tp:taxon-name><tp:taxon-name-part taxon-name-part-type="genus" reg="Augochloropsis">Augochloropsis</tp:taxon-name-part><tp:taxon-name-part taxon-name-part-type="species" reg="viridula">viridula</tp:taxon-name-part></tp:taxon-name></italic> (Smith) and <italic><tp:taxon-name><tp:taxon-name-part taxon-name-part-type="genus" reg="Augochloropsis">Augochloropsis</tp:taxon-name-part><tp:taxon-name-part taxon-name-part-type="species" reg="lucidula">lucidula</tp:taxon-name-part></tp:taxon-name></italic> (Smith) were different sexes of the same species was recognized by <xref ref-type="bibr" rid="B39">Patton (1879)</xref>, <xref ref-type="bibr" rid="B46">Robertson (1895)</xref>, and <xref ref-type="bibr" rid="B7">Cockerell (1905)</xref>. However, both names were synonymized under <italic><tp:taxon-name><tp:taxon-name-part taxon-name-part-type="genus" reg="Augochloropsis">Augochloropsis</tp:taxon-name-part><tp:taxon-name-part taxon-name-part-type="species" reg="cuprea">cuprea</tp:taxon-name-part></tp:taxon-name></italic> (along with <italic><tp:taxon-name><tp:taxon-name-part taxon-name-part-type="genus" reg="Augochloropsis">Augochloropsis</tp:taxon-name-part><tp:taxon-name-part taxon-name-part-type="species" reg="anonyma">anonyma</tp:taxon-name-part></tp:taxon-name></italic>) by <xref ref-type="bibr" rid="B48">Sandhouse (1937)</xref>. The name <italic><tp:taxon-name><tp:taxon-name-part taxon-name-part-type="genus" reg="Augochloropsis">Augochloropsis</tp:taxon-name-part><tp:taxon-name-part taxon-name-part-type="species" reg="viridula">viridula</tp:taxon-name-part></tp:taxon-name></italic> was then correctly applied by <xref ref-type="bibr" rid="B15">Dreisbach (1945)</xref>. <xref ref-type="bibr" rid="B31">Mitchell (1960)</xref> clearly did not consider <italic><tp:taxon-name><tp:taxon-name-part taxon-name-part-type="genus" reg="Augochloropsis"/><tp:taxon-name-part taxon-name-part-type="species" reg="viridula">viridula</tp:taxon-name-part></tp:taxon-name></italic> and <italic><tp:taxon-name><tp:taxon-name-part taxon-name-part-type="genus" reg="Augochlora"/><tp:taxon-name-part taxon-name-part-type="species" reg="lucidula">lucidula</tp:taxon-name-part></tp:taxon-name></italic> conspecific as he considered <italic><tp:taxon-name><tp:taxon-name-part taxon-name-part-type="genus" reg="Augochloropsis">Augochloropsis</tp:taxon-name-part><tp:taxon-name-part taxon-name-part-type="species" reg="viridula">viridula</tp:taxon-name-part></tp:taxon-name></italic> a junior synonym of <italic><tp:taxon-name><tp:taxon-name-part taxon-name-part-type="genus" reg="Augochloropsis">Augochloropsis</tp:taxon-name-part><tp:taxon-name-part taxon-name-part-type="species" reg="metallica">metallica</tp:taxon-name-part><tp:taxon-name-part taxon-name-part-type="subspecies" reg="metallica">metallica</tp:taxon-name-part></tp:taxon-name></italic> and <italic><tp:taxon-name><tp:taxon-name-part taxon-name-part-type="genus" reg="Augochloropsis">Augochloropsis</tp:taxon-name-part><tp:taxon-name-part taxon-name-part-type="species" reg="lucidula">lucidula</tp:taxon-name-part></tp:taxon-name></italic> a junior synonym of <italic><tp:taxon-name><tp:taxon-name-part taxon-name-part-type="genus" reg="Augochloropsis">Augochloropsis</tp:taxon-name-part><tp:taxon-name-part taxon-name-part-type="species" reg="metallica">metallica</tp:taxon-name-part><tp:taxon-name-part taxon-name-part-type="subspecies" reg="fulgida">fulgida</tp:taxon-name-part></tp:taxon-name></italic>. <xref ref-type="bibr" rid="B33">Moure (1960)</xref> considered both <italic><tp:taxon-name><tp:taxon-name-part taxon-name-part-type="genus" reg="Augochloropsis"/><tp:taxon-name-part taxon-name-part-type="species" reg="viridula">viridula</tp:taxon-name-part></tp:taxon-name></italic> and <italic><tp:taxon-name><tp:taxon-name-part taxon-name-part-type="genus" reg="Augochlora"/><tp:taxon-name-part taxon-name-part-type="species" reg="lucidula">lucidula</tp:taxon-name-part></tp:taxon-name></italic> junior synonyms of <italic><tp:taxon-name><tp:taxon-name-part taxon-name-part-type="genus" reg="Augochloropsis">Augochloropsis</tp:taxon-name-part><tp:taxon-name-part taxon-name-part-type="species" reg="metallica">metallica</tp:taxon-name-part></tp:taxon-name></italic>. Here, after examination of the primary types, we agree with the interpretation of <xref ref-type="bibr" rid="B39">Patton (1879)</xref> and <xref ref-type="bibr" rid="B46">Robertson (1895)</xref> in considering <italic><tp:taxon-name><tp:taxon-name-part taxon-name-part-type="genus" reg="Augochloropsis">Augochloropsis</tp:taxon-name-part><tp:taxon-name-part taxon-name-part-type="species" reg="viridula">viridula</tp:taxon-name-part></tp:taxon-name></italic> and <italic><tp:taxon-name><tp:taxon-name-part taxon-name-part-type="genus" reg="Augochloropsis">Augochloropsis</tp:taxon-name-part><tp:taxon-name-part taxon-name-part-type="species" reg="lucidula">lucidula</tp:taxon-name-part></tp:taxon-name></italic> as both conspecific and a true species.</p><p>In the generic revision of augochlorine bees by <xref ref-type="bibr" rid="B16">Eickwort (1969)</xref>, the subspecies of <italic><tp:taxon-name><tp:taxon-name-part taxon-name-part-type="genus" reg="Augochloropsis">Augochloropsis</tp:taxon-name-part><tp:taxon-name-part taxon-name-part-type="species" reg="metallica">metallica</tp:taxon-name-part></tp:taxon-name></italic> were not recognized. However, the illustrations of the genitalia and other characters are clearly of <italic><tp:taxon-name><tp:taxon-name-part taxon-name-part-type="genus" reg="Augochloropsis">Augochloropsis</tp:taxon-name-part><tp:taxon-name-part taxon-name-part-type="species" reg="viridula">viridula</tp:taxon-name-part></tp:taxon-name></italic> (rather than <italic><tp:taxon-name><tp:taxon-name-part taxon-name-part-type="genus" reg="Augochloropsis">Augochloropsis</tp:taxon-name-part><tp:taxon-name-part taxon-name-part-type="species" reg="metallica">metallica</tp:taxon-name-part></tp:taxon-name></italic>) based on the apically diverging lateral margins of the gonostyli.</p></tp:treatment-sec><tp:treatment-sec sec-type="material" id="SECID0EMUDK"><title>Material examined.</title><p><bold>USA: Alabama: Hale Co.</bold>: [<abbrev xmlns:xlink="http://www.w3.org/1999/xlink" xlink:title="Mike Arduser specimen record" id="ABBRID0EUUDK" xlink:type="simple">MASR</abbrev>]. <bold>Arkansas: Lawrence Co.</bold>: [<abbrev xmlns:xlink="http://www.w3.org/1999/xlink" xlink:title="Mike Arduser specimen record" id="ABBRID0E1UDK" xlink:type="simple">MASR</abbrev>]; <bold>Monroe Co.</bold>: [<abbrev xmlns:xlink="http://www.w3.org/1999/xlink" xlink:title="Mike Arduser specimen record" id="ABBRID0EAVDK" xlink:type="simple">MASR</abbrev>]; <bold>White Co.</bold>: [<abbrev xmlns:xlink="http://www.w3.org/1999/xlink" xlink:title="Mike Arduser specimen record" id="ABBRID0EGVDK" xlink:type="simple">MASR</abbrev>]; <bold>Woodruff Co.</bold>: [<abbrev xmlns:xlink="http://www.w3.org/1999/xlink" xlink:title="Mike Arduser specimen record" id="ABBRID0EMVDK" xlink:type="simple">MASR</abbrev>]. <bold>Georgia: Catoosa Co.</bold>: [<abbrev xmlns:xlink="http://www.w3.org/1999/xlink" xlink:title="Mike Arduser specimen record" id="ABBRID0ESVDK" xlink:type="simple">MASR</abbrev>]. <bold>Illinois: Carroll Co.</bold>: [<abbrev xmlns:xlink="http://www.w3.org/1999/xlink" xlink:title="Mike Arduser specimen record" id="ABBRID0EYVDK" xlink:type="simple">MASR</abbrev>]; <bold>Jasper Co.</bold>: [<abbrev xmlns:xlink="http://www.w3.org/1999/xlink" xlink:title="Mike Arduser specimen record" id="ABBRID0E5VDK" xlink:type="simple">MASR</abbrev>]; <bold>Madison Co.</bold>: [<abbrev xmlns:xlink="http://www.w3.org/1999/xlink" xlink:title="Mike Arduser specimen record" id="ABBRID0EEWDK" xlink:type="simple">MASR</abbrev>]; <bold>Marion Co.</bold>: [<abbrev xmlns:xlink="http://www.w3.org/1999/xlink" xlink:title="Mike Arduser specimen record" id="ABBRID0EKWDK" xlink:type="simple">MASR</abbrev>]; <bold>Ogle Co.</bold>: (<named-content xmlns:xlink="http://www.w3.org/1999/xlink" content-type="dwc:verbatimCoordinates" xlink:type="simple"><named-content content-type="geo-json" specific-use="{&#34;type&#34;:&#34;Point&#34;,&#34;coordinates&#34;:[-89.347400,41.875100]}" id="NCID0ETWDK" xlink:type="simple">41.8751, -89.3474</named-content></named-content>): 1 ♀ [NACH], 1 Jul 2017, B. Bruninga-Socolar leg., net, <italic><tp:taxon-name><tp:taxon-name-part taxon-name-part-type="genus" reg="Parthenium">Parthenium</tp:taxon-name-part><tp:taxon-name-part taxon-name-part-type="species" reg="integrifolium">integrifolium</tp:taxon-name-part></tp:taxon-name></italic>; (<named-content xmlns:xlink="http://www.w3.org/1999/xlink" content-type="dwc:verbatimCoordinates" xlink:type="simple"><named-content content-type="geo-json" specific-use="{&#34;type&#34;:&#34;Point&#34;,&#34;coordinates&#34;:[-89.346100,41.896000]}" id="NCID0EGXDK" xlink:type="simple">41.896, -89.3461</named-content></named-content>): 1 ♀ [NACH], 13 Jun 2017, B. Bruninga-Socolar leg., net, <italic><tp:taxon-name><tp:taxon-name-part taxon-name-part-type="genus" reg="Trifolium">Trifolium</tp:taxon-name-part><tp:taxon-name-part taxon-name-part-type="species" reg="pratense">pratense</tp:taxon-name-part></tp:taxon-name></italic>; <bold>Randolph Co.</bold>: [<abbrev xmlns:xlink="http://www.w3.org/1999/xlink" xlink:title="Mike Arduser specimen record" id="ABBRID0EYXDK" xlink:type="simple">MASR</abbrev>]; <bold>Williamson Co.</bold>: [<abbrev xmlns:xlink="http://www.w3.org/1999/xlink" xlink:title="Mike Arduser specimen record" id="ABBRID0E5XDK" xlink:type="simple">MASR</abbrev>]. <bold>Indiana: Lake Co.</bold>: Indiana Dunes NP, Miller woods (<named-content xmlns:xlink="http://www.w3.org/1999/xlink" content-type="dwc:verbatimCoordinates" xlink:type="simple"><named-content content-type="geo-json" specific-use="{&#34;type&#34;:&#34;Point&#34;,&#34;coordinates&#34;:[-87.264400,41.605700]}" id="NCID0EHYDK" xlink:type="simple">41.6057, -87.2644</named-content></named-content>): 1 ♀ [<abbrev xmlns:xlink="http://www.w3.org/1999/xlink" xlink:title="Indiana Dunes National Park" id="ABBRID0EMYDK" xlink:type="simple">IDNP</abbrev>], 23 Aug 2019, McGill leg., blue pan. <bold>Iowa: Clayton Co.</bold>: [<abbrev xmlns:xlink="http://www.w3.org/1999/xlink" xlink:title="Mike Arduser specimen record" id="ABBRID0ESYDK" xlink:type="simple">MASR</abbrev>]; <bold>Jasper Co.</bold>: [<abbrev xmlns:xlink="http://www.w3.org/1999/xlink" xlink:title="Mike Arduser specimen record" id="ABBRID0EYYDK" xlink:type="simple">MASR</abbrev>]; <bold>Pottawattamie Co.</bold>: [<abbrev xmlns:xlink="http://www.w3.org/1999/xlink" xlink:title="Mike Arduser specimen record" id="ABBRID0E5YDK" xlink:type="simple">MASR</abbrev>]; <bold>Story Co.</bold>: Ames (<named-content xmlns:xlink="http://www.w3.org/1999/xlink" content-type="dwc:verbatimCoordinates" xlink:type="simple"><named-content content-type="geo-json" specific-use="{&#34;type&#34;:&#34;Point&#34;,&#34;coordinates&#34;:[-93.624000,42.016000]}" id="NCID0EHZDK" xlink:type="simple">42.016, -93.624</named-content></named-content>): 2 ♀ [<named-content xmlns:xlink="http://www.w3.org/1999/xlink" content-type="dwc:institutional_code" xlink:title="University of Minnesota Insect Collection" xlink:href="http://grbio.org/institution/university-minnesota-insect-collection" xlink:type="simple">UMSP</named-content>], 16 Jun 1930, B.A. Haws leg., Swept from sweet clover. <bold>Kansas: Johnson Co.</bold>: [<abbrev xmlns:xlink="http://www.w3.org/1999/xlink" xlink:title="Mike Arduser specimen record" id="ABBRID0ESZDK" xlink:type="simple">MASR</abbrev>]; <bold>Linn Co.</bold>: [<abbrev xmlns:xlink="http://www.w3.org/1999/xlink" xlink:title="Mike Arduser specimen record" id="ABBRID0EYZDK" xlink:type="simple">MASR</abbrev>]. <bold>Maine: Knox Co.</bold>: (<named-content xmlns:xlink="http://www.w3.org/1999/xlink" content-type="dwc:verbatimCoordinates" xlink:type="simple"><named-content content-type="geo-json" specific-use="{&#34;type&#34;:&#34;Point&#34;,&#34;coordinates&#34;:[-69.040000,44.040000]}" id="NCID0EB1DK" xlink:type="simple">44.04, -69.04</named-content></named-content>): 1 ♀ [<abbrev xmlns:xlink="http://www.w3.org/1999/xlink" xlink:title="C.A. Triplehorn Insect Collection" id="ABBRID0EG1DK" xlink:type="simple">OSUC</abbrev>], 15 Jul 1956, D.J. Borror leg. <bold>Michigan: Cheboygan Co.</bold>: (<named-content xmlns:xlink="http://www.w3.org/1999/xlink" content-type="dwc:verbatimCoordinates" xlink:type="simple"><named-content content-type="geo-json" specific-use="{&#34;type&#34;:&#34;Point&#34;,&#34;coordinates&#34;:[-84.490000,45.480000]}" id="NCID0EP1DK" xlink:type="simple">45.48, -84.49</named-content></named-content>): 1 ♀ [<abbrev xmlns:xlink="http://www.w3.org/1999/xlink" xlink:title="C.A. Triplehorn Insect Collection" id="ABBRID0EU1DK" xlink:type="simple">OSUC</abbrev>], date unknown, C.H. Kennedy leg.; <bold>Gladwin Co.</bold>: [<abbrev xmlns:xlink="http://www.w3.org/1999/xlink" xlink:title="Mike Arduser specimen record" id="ABBRID0E11DK" xlink:type="simple">MASR</abbrev>]. <bold>Minnesota: Anoka Co.</bold>: Bunker Hills Regional Park (<named-content xmlns:xlink="http://www.w3.org/1999/xlink" content-type="dwc:verbatimCoordinates" xlink:type="simple"><named-content content-type="geo-json" specific-use="{&#34;type&#34;:&#34;Point&#34;,&#34;coordinates&#34;:[-93.279700,45.214300]}" id="NCID0ED2DK" xlink:type="simple">45.2143, -93.2797</named-content></named-content>): 1 ♀ [<abbrev xmlns:xlink="http://www.w3.org/1999/xlink" xlink:title="Elaine Evans Research Collection" id="ABBRID0EI2DK" xlink:type="simple">EERC</abbrev>], 24 Jun 2016, J. Gardner leg., net, <italic><tp:taxon-name><tp:taxon-name-part taxon-name-part-type="genus" reg="Crepis">Crepis</tp:taxon-name-part><tp:taxon-name-part taxon-name-part-type="species" reg="tectorum">tectorum</tp:taxon-name-part></tp:taxon-name></italic>; Cedar Creek Nat. Hist. (<named-content xmlns:xlink="http://www.w3.org/1999/xlink" content-type="dwc:verbatimCoordinates" xlink:type="simple"><named-content content-type="geo-json" specific-use="{&#34;type&#34;:&#34;Point&#34;,&#34;coordinates&#34;:[-93.202601,45.402673]}" id="NCID0E12DK" xlink:type="simple">45.402673, -93.202601</named-content></named-content>): 1 ♂ [<named-content xmlns:xlink="http://www.w3.org/1999/xlink" content-type="dwc:institutional_code" xlink:title="University of Minnesota Insect Collection" xlink:href="http://grbio.org/institution/university-minnesota-insect-collection" xlink:type="simple">UMSP</named-content>], 1 Aug 1991, C.C. Reed leg.; Cedar Creek Natural History Area (<named-content xmlns:xlink="http://www.w3.org/1999/xlink" content-type="dwc:verbatimCoordinates" xlink:type="simple"><named-content content-type="geo-json" specific-use="{&#34;type&#34;:&#34;Point&#34;,&#34;coordinates&#34;:[-93.202601,45.402673]}" id="NCID0EG3DK" xlink:type="simple">45.402673, -93.202601</named-content></named-content>): 1 ♀ [<named-content xmlns:xlink="http://www.w3.org/1999/xlink" content-type="dwc:institutional_code" xlink:title="University of Minnesota Insect Collection" xlink:href="http://grbio.org/institution/university-minnesota-insect-collection" xlink:type="simple">UMSP</named-content>], 10 May 1993; Rum River Cent. Reg. Pk. (<named-content xmlns:xlink="http://www.w3.org/1999/xlink" content-type="dwc:verbatimCoordinates" xlink:type="simple"><named-content content-type="geo-json" specific-use="{&#34;type&#34;:&#34;Point&#34;,&#34;coordinates&#34;:[-93.376697,45.286867]}" id="NCID0ES3DK" xlink:type="simple">45.28686656, -93.37669731</named-content></named-content>): 1 ♀ [<abbrev xmlns:xlink="http://www.w3.org/1999/xlink" xlink:title="Elaine Evans Research Collection" id="ABBRID0EX3DK" xlink:type="simple">EERC</abbrev>], 12 Jun 2015, E. Evans leg., net, <italic><tp:taxon-name><tp:taxon-name-part taxon-name-part-type="genus" reg="Rosa">Rosa</tp:taxon-name-part><tp:taxon-name-part taxon-name-part-type="species" reg="arkansana">arkansana</tp:taxon-name-part></tp:taxon-name></italic>; Rum River Cent. Reg. Pk. (<named-content xmlns:xlink="http://www.w3.org/1999/xlink" content-type="dwc:verbatimCoordinates" xlink:type="simple"><named-content content-type="geo-json" specific-use="{&#34;type&#34;:&#34;Point&#34;,&#34;coordinates&#34;:[-93.380000,45.288300]}" id="NCID0EJ4DK" xlink:type="simple">45.2883, -93.38</named-content></named-content>): 2 ♀ [<abbrev xmlns:xlink="http://www.w3.org/1999/xlink" xlink:title="Elaine Evans Research Collection" id="ABBRID0EO4DK" xlink:type="simple">EERC</abbrev>], 12 Jun 2015, E. Evans leg., net, <italic><tp:taxon-name><tp:taxon-name-part taxon-name-part-type="genus" reg="Zizia">Zizia</tp:taxon-name-part><tp:taxon-name-part taxon-name-part-type="species" reg="aurea">aurea</tp:taxon-name-part></tp:taxon-name></italic>; Rum River Cent. Reg. Pk. (<named-content xmlns:xlink="http://www.w3.org/1999/xlink" content-type="dwc:verbatimCoordinates" xlink:type="simple"><named-content content-type="geo-json" specific-use="{&#34;type&#34;:&#34;Point&#34;,&#34;coordinates&#34;:[-93.381100,45.290700]}" id="NCID0EA5DK" xlink:type="simple">45.2907, -93.3811</named-content></named-content>): 7 ♀ [<abbrev xmlns:xlink="http://www.w3.org/1999/xlink" xlink:title="Elaine Evans Research Collection" id="ABBRID0EF5DK" xlink:type="simple">EERC</abbrev>], 12 Jun 2015, E. Evans leg., net, <italic><tp:taxon-name><tp:taxon-name-part taxon-name-part-type="genus" reg="Amorpha">Amorpha</tp:taxon-name-part><tp:taxon-name-part taxon-name-part-type="species" reg="fruticosa">fruticosa</tp:taxon-name-part></tp:taxon-name></italic>; <bold>Anoka/Isanti Co.</bold>: Cedar Creek Natural History Area (<named-content xmlns:xlink="http://www.w3.org/1999/xlink" content-type="dwc:verbatimCoordinates" xlink:type="simple"><named-content content-type="geo-json" specific-use="{&#34;type&#34;:&#34;Point&#34;,&#34;coordinates&#34;:[-93.202601,45.402673]}" id="NCID0EZ5DK" xlink:type="simple">45.402673, -93.202601</named-content></named-content>): 1 ♀ [<named-content xmlns:xlink="http://www.w3.org/1999/xlink" content-type="dwc:institutional_code" xlink:title="University of Minnesota Insect Collection" xlink:href="http://grbio.org/institution/university-minnesota-insect-collection" xlink:type="simple">UMSP</named-content>], 17 Sep 2004; <bold>Blue Earth Co.</bold>: Gilfillan Lake WMA (<named-content xmlns:xlink="http://www.w3.org/1999/xlink" content-type="dwc:verbatimCoordinates" xlink:type="simple"><named-content content-type="geo-json" specific-use="{&#34;type&#34;:&#34;Point&#34;,&#34;coordinates&#34;:[-93.849400,44.210910]}" id="NCID0EH6DK" xlink:type="simple">44.21091, -93.8494</named-content></named-content>): 1 ♀ [<abbrev xmlns:xlink="http://www.w3.org/1999/xlink" xlink:title="The Minnesota Department of Natural Resources" id="ABBRID0EM6DK" xlink:type="simple">MNDNR</abbrev>], 3 Oct 2016, net, <italic><tp:taxon-name><tp:taxon-name-part taxon-name-part-type="genus" reg="Symphyotrichum">Symphyotrichum</tp:taxon-name-part><tp:taxon-name-part taxon-name-part-type="species" reg="lanceolatum">lanceolatum</tp:taxon-name-part></tp:taxon-name></italic>; Maple River WMA (<named-content xmlns:xlink="http://www.w3.org/1999/xlink" content-type="dwc:verbatimCoordinates" xlink:type="simple"><named-content content-type="geo-json" specific-use="{&#34;type&#34;:&#34;Point&#34;,&#34;coordinates&#34;:[-94.042629,43.979867]}" id="NCID0E56DK" xlink:type="simple">43.979867, -94.042629</named-content></named-content>): 1 ♂ [<abbrev xmlns:xlink="http://www.w3.org/1999/xlink" xlink:title="The Minnesota Department of Natural Resources" id="ABBRID0EDAEK" xlink:type="simple">MNDNR</abbrev>], 14 Aug 2015, net, <italic><tp:taxon-name><tp:taxon-name-part taxon-name-part-type="genus" reg="Solidago">Solidago</tp:taxon-name-part><tp:taxon-name-part taxon-name-part-type="species" reg="altissima">altissima</tp:taxon-name-part></tp:taxon-name></italic>; <bold>Carver Co.</bold>: Schneewind WMA (<named-content xmlns:xlink="http://www.w3.org/1999/xlink" content-type="dwc:verbatimCoordinates" xlink:type="simple"><named-content content-type="geo-json" specific-use="{&#34;type&#34;:&#34;Point&#34;,&#34;coordinates&#34;:[-93.828920,44.809410]}" id="NCID0EXAEK" xlink:type="simple">44.80941, -93.82892</named-content></named-content>): 1 ♀ [<abbrev xmlns:xlink="http://www.w3.org/1999/xlink" xlink:title="The Minnesota Department of Natural Resources" id="ABBRID0E3AEK" xlink:type="simple">MNDNR</abbrev>], 8 Aug 2018, net, <italic><tp:taxon-name><tp:taxon-name-part taxon-name-part-type="genus" reg="Melilotus">Melilotus</tp:taxon-name-part><tp:taxon-name-part taxon-name-part-type="species" reg="alba">alba</tp:taxon-name-part></tp:taxon-name></italic>; Schneewind WMA (<named-content xmlns:xlink="http://www.w3.org/1999/xlink" content-type="dwc:verbatimCoordinates" xlink:type="simple"><named-content content-type="geo-json" specific-use="{&#34;type&#34;:&#34;Point&#34;,&#34;coordinates&#34;:[-93.827930,44.809520]}" id="NCID0EOBEK" xlink:type="simple">44.80952, -93.82793</named-content></named-content>): 1 ♀ [<abbrev xmlns:xlink="http://www.w3.org/1999/xlink" xlink:title="The Minnesota Department of Natural Resources" id="ABBRID0ETBEK" xlink:type="simple">MNDNR</abbrev>], 16 Jul 2018, bowl; <bold>Chisago Co.</bold>: Wild River SP (<named-content xmlns:xlink="http://www.w3.org/1999/xlink" content-type="dwc:verbatimCoordinates" xlink:type="simple"><named-content content-type="geo-json" specific-use="{&#34;type&#34;:&#34;Point&#34;,&#34;coordinates&#34;:[-92.730900,45.521500]}" id="NCID0E3BEK" xlink:type="simple">45.5215, -92.7309</named-content></named-content>): 1 ♀ [<abbrev xmlns:xlink="http://www.w3.org/1999/xlink" xlink:title="The Minnesota Department of Natural Resources" id="ABBRID0EBCEK" xlink:type="simple">MNDNR</abbrev>], 22 Jun 2020, N. Gerjets leg., pantrap; <bold>Douglas Co.</bold>: StaffansonTNC (<named-content xmlns:xlink="http://www.w3.org/1999/xlink" content-type="dwc:verbatimCoordinates" xlink:type="simple"><named-content content-type="geo-json" specific-use="{&#34;type&#34;:&#34;Point&#34;,&#34;coordinates&#34;:[-95.746040,45.816060]}" id="NCID0EKCEK" xlink:type="simple">45.81606, -95.74604</named-content></named-content>): 1 ♀ [<abbrev xmlns:xlink="http://www.w3.org/1999/xlink" xlink:title="The collection of the Cariveau Native Bee Lab" id="ABBRID0EPCEK" xlink:type="simple">CNBL</abbrev>], 5 Jun 2018, G. Pardee leg., net, <italic><tp:taxon-name><tp:taxon-name-part taxon-name-part-type="genus" reg="Zizia">Z.</tp:taxon-name-part><tp:taxon-name-part taxon-name-part-type="species" reg="aptera">aptera</tp:taxon-name-part></tp:taxon-name></italic>; 1 ♀ [<abbrev xmlns:xlink="http://www.w3.org/1999/xlink" xlink:title="The collection of the Cariveau Native Bee Lab" id="ABBRID0E5CEK" xlink:type="simple">CNBL</abbrev>], 5 Jun 2018, I. Lane leg., net, <italic><tp:taxon-name><tp:taxon-name-part taxon-name-part-type="genus" reg="Zizia">Z.</tp:taxon-name-part><tp:taxon-name-part taxon-name-part-type="species" reg="aptera">aptera</tp:taxon-name-part></tp:taxon-name></italic>; <bold>Fillmore Co.</bold>: (<named-content xmlns:xlink="http://www.w3.org/1999/xlink" content-type="dwc:verbatimCoordinates" xlink:type="simple"><named-content content-type="geo-json" specific-use="{&#34;type&#34;:&#34;Point&#34;,&#34;coordinates&#34;:[-92.200000,43.700000]}" id="NCID0ESDEK" xlink:type="simple">43.7, -92.2</named-content></named-content>): 1 ♀ [<named-content xmlns:xlink="http://www.w3.org/1999/xlink" content-type="dwc:institutional_code" xlink:title="University of Minnesota Insect Collection" xlink:href="http://grbio.org/institution/university-minnesota-insect-collection" xlink:type="simple">UMSP</named-content>], 24 May 1937, G. Kohls leg.; <bold>Goodhue Co.</bold>: Frontenac (<named-content xmlns:xlink="http://www.w3.org/1999/xlink" content-type="dwc:verbatimCoordinates" xlink:type="simple"><named-content content-type="geo-json" specific-use="{&#34;type&#34;:&#34;Point&#34;,&#34;coordinates&#34;:[-92.351000,44.530000]}" id="NCID0EAEEK" xlink:type="simple">44.53, -92.351</named-content></named-content>): 1 ♀ [<named-content xmlns:xlink="http://www.w3.org/1999/xlink" content-type="dwc:institutional_code" xlink:title="University of Minnesota Insect Collection" xlink:href="http://grbio.org/institution/university-minnesota-insect-collection" xlink:type="simple">UMSP</named-content>], 29 May 1930, C.E. Michel leg.; Spring Creek Prairie SNA (<named-content xmlns:xlink="http://www.w3.org/1999/xlink" content-type="dwc:verbatimCoordinates" xlink:type="simple"><named-content content-type="geo-json" specific-use="{&#34;type&#34;:&#34;Point&#34;,&#34;coordinates&#34;:[-92.595020,44.555220]}" id="NCID0EMEEK" xlink:type="simple">44.55522, -92.59502</named-content></named-content>): 1 ♂ [<abbrev xmlns:xlink="http://www.w3.org/1999/xlink" xlink:title="The Minnesota Department of Natural Resources" id="ABBRID0EREEK" xlink:type="simple">MNDNR</abbrev>], 11 Aug 2017, net, <italic><tp:taxon-name><tp:taxon-name-part taxon-name-part-type="genus" reg="Asclepias">Asclepias</tp:taxon-name-part><tp:taxon-name-part taxon-name-part-type="species" reg="verticillata">verticillata</tp:taxon-name-part></tp:taxon-name></italic>; <bold>Goodhue/Wabasha Co.</bold>: E Frontenac, Lake Pepin (<named-content xmlns:xlink="http://www.w3.org/1999/xlink" content-type="dwc:verbatimCoordinates" xlink:type="simple"><named-content content-type="geo-json" specific-use="{&#34;type&#34;:&#34;Point&#34;,&#34;coordinates&#34;:[-92.351000,44.530000]}" id="NCID0EFFEK" xlink:type="simple">44.53, -92.351</named-content></named-content>): 1 ♀ [<named-content xmlns:xlink="http://www.w3.org/1999/xlink" content-type="dwc:institutional_code" xlink:title="University of Minnesota Insect Collection" xlink:href="http://grbio.org/institution/university-minnesota-insect-collection" xlink:type="simple">UMSP</named-content>], 29 May 1941, M.W. Wing leg.; Frontenac, Lake Pepin (<named-content xmlns:xlink="http://www.w3.org/1999/xlink" content-type="dwc:verbatimCoordinates" xlink:type="simple"><named-content content-type="geo-json" specific-use="{&#34;type&#34;:&#34;Point&#34;,&#34;coordinates&#34;:[-92.351000,44.530000]}" id="NCID0ERFEK" xlink:type="simple">44.53, -92.351</named-content></named-content>): 1 ♀ [<named-content xmlns:xlink="http://www.w3.org/1999/xlink" content-type="dwc:institutional_code" xlink:title="University of Minnesota Insect Collection" xlink:href="http://grbio.org/institution/university-minnesota-insect-collection" xlink:type="simple">UMSP</named-content>], 29 May 1941, M.W. Wing leg., net; <bold>Hennepin Co.</bold>: (<named-content xmlns:xlink="http://www.w3.org/1999/xlink" content-type="dwc:verbatimCoordinates" xlink:type="simple"><named-content content-type="geo-json" specific-use="{&#34;type&#34;:&#34;Point&#34;,&#34;coordinates&#34;:[-93.400000,44.900000]}" id="NCID0E6FEK" xlink:type="simple">44.9, -93.4</named-content></named-content>): 1 ♀ [<named-content xmlns:xlink="http://www.w3.org/1999/xlink" content-type="dwc:institutional_code" xlink:title="University of Minnesota Insect Collection" xlink:href="http://grbio.org/institution/university-minnesota-insect-collection" xlink:type="simple">UMSP</named-content>], 27 May 1922, A.A. Nichol leg.; Crow-Hassan Park Reserve (<named-content xmlns:xlink="http://www.w3.org/1999/xlink" content-type="dwc:verbatimCoordinates" xlink:type="simple"><named-content content-type="geo-json" specific-use="{&#34;type&#34;:&#34;Point&#34;,&#34;coordinates&#34;:[-93.631100,45.201800]}" id="NCID0ELGEK" xlink:type="simple">45.2018, -93.6311</named-content></named-content>): 1 ♀ [<abbrev xmlns:xlink="http://www.w3.org/1999/xlink" xlink:title="The Minnesota Department of Natural Resources" id="ABBRID0EQGEK" xlink:type="simple">MNDNR</abbrev>], 25 Aug 2015, bowl; Minnesota Valley National Wildlife Refuge (<named-content xmlns:xlink="http://www.w3.org/1999/xlink" content-type="dwc:verbatimCoordinates" xlink:type="simple"><named-content content-type="geo-json" specific-use="{&#34;type&#34;:&#34;Point&#34;,&#34;coordinates&#34;:[-93.385890,44.798920]}" id="NCID0EXGEK" xlink:type="simple">44.79892, -93.38589</named-content></named-content>): 1 ♀ [<abbrev xmlns:xlink="http://www.w3.org/1999/xlink" xlink:title="The Minnesota Department of Natural Resources" id="ABBRID0E3GEK" xlink:type="simple">MNDNR</abbrev>], 17 Jul 2017, net, <italic><tp:taxon-name><tp:taxon-name-part taxon-name-part-type="genus" reg="Solanum">Solanum</tp:taxon-name-part><tp:taxon-name-part taxon-name-part-type="species" reg="dulcamara">dulcamara</tp:taxon-name-part></tp:taxon-name></italic>; St Bonifacius: 6 Mile Marsh (<named-content xmlns:xlink="http://www.w3.org/1999/xlink" content-type="dwc:verbatimCoordinates" xlink:type="simple"><named-content content-type="geo-json" specific-use="{&#34;type&#34;:&#34;Point&#34;,&#34;coordinates&#34;:[-93.719580,44.911300]}" id="NCID0EOHEK" xlink:type="simple">44.9113, -93.71958</named-content></named-content>): 1 ♀ [<abbrev xmlns:xlink="http://www.w3.org/1999/xlink" xlink:title="The collection of the Cariveau Native Bee Lab" id="ABBRID0ETHEK" xlink:type="simple">CNBL</abbrev>], 28 Jul 2018, Z. Portman leg., net, <italic><tp:taxon-name><tp:taxon-name-part taxon-name-part-type="genus" reg="Melilotus">M.</tp:taxon-name-part><tp:taxon-name-part taxon-name-part-type="species" reg="alba">alba</tp:taxon-name-part></tp:taxon-name></italic>; St Bonifacius: 6 Mile Marsh (<named-content xmlns:xlink="http://www.w3.org/1999/xlink" content-type="dwc:verbatimCoordinates" xlink:type="simple"><named-content content-type="geo-json" specific-use="{&#34;type&#34;:&#34;Point&#34;,&#34;coordinates&#34;:[-93.721700,44.912100]}" id="NCID0EFIEK" xlink:type="simple">44.9121, -93.7217</named-content></named-content>): 1 ♀ [<abbrev xmlns:xlink="http://www.w3.org/1999/xlink" xlink:title="The collection of the Cariveau Native Bee Lab" id="ABBRID0EKIEK" xlink:type="simple">CNBL</abbrev>], 5 Jun 2020, Z. Portman leg., net, <italic><tp:taxon-name><tp:taxon-name-part taxon-name-part-type="genus" reg="Zizia">Z.</tp:taxon-name-part><tp:taxon-name-part taxon-name-part-type="species" reg="aurea">aurea</tp:taxon-name-part></tp:taxon-name></italic>; <bold>Houston Co.</bold>: (<named-content xmlns:xlink="http://www.w3.org/1999/xlink" content-type="dwc:verbatimCoordinates" xlink:type="simple"><named-content content-type="geo-json" specific-use="{&#34;type&#34;:&#34;Point&#34;,&#34;coordinates&#34;:[-91.500000,43.670000]}" id="NCID0E5IEK" xlink:type="simple">43.67, -91.5</named-content></named-content>): 3 ♀ [<named-content xmlns:xlink="http://www.w3.org/1999/xlink" content-type="dwc:institutional_code" xlink:title="University of Minnesota Insect Collection" xlink:href="http://grbio.org/institution/university-minnesota-insect-collection" xlink:type="simple">UMSP</named-content>], 21 May 1938, H.E. Milliron leg.; (<named-content xmlns:xlink="http://www.w3.org/1999/xlink" content-type="dwc:verbatimCoordinates" xlink:type="simple"><named-content content-type="geo-json" specific-use="{&#34;type&#34;:&#34;Point&#34;,&#34;coordinates&#34;:[-91.470000,43.680000]}" id="NCID0EKJEK" xlink:type="simple">43.68, -91.47</named-content></named-content>): 2 ♀ [<named-content xmlns:xlink="http://www.w3.org/1999/xlink" content-type="dwc:institutional_code" xlink:title="University of Minnesota Insect Collection" xlink:href="http://grbio.org/institution/university-minnesota-insect-collection" xlink:type="simple">UMSP</named-content>], 23 May 1936, C.E. Michel leg.; 4 ♀ [<named-content xmlns:xlink="http://www.w3.org/1999/xlink" content-type="dwc:institutional_code" xlink:title="University of Minnesota Insect Collection" xlink:href="http://grbio.org/institution/university-minnesota-insect-collection" xlink:type="simple">UMSP</named-content>], 23 May 1936, D. Murray leg.; 1 ♀ [<named-content xmlns:xlink="http://www.w3.org/1999/xlink" content-type="dwc:institutional_code" xlink:title="University of Minnesota Insect Collection" xlink:href="http://grbio.org/institution/university-minnesota-insect-collection" xlink:type="simple">UMSP</named-content>], 23 May 1936, O. Elster leg.; 3 ♀ [<named-content xmlns:xlink="http://www.w3.org/1999/xlink" content-type="dwc:institutional_code" xlink:title="University of Minnesota Insect Collection" xlink:href="http://grbio.org/institution/university-minnesota-insect-collection" xlink:type="simple">UMSP</named-content>], 23 May 1936, R. Cottrell leg.; 1 ♀ [<named-content xmlns:xlink="http://www.w3.org/1999/xlink" content-type="dwc:institutional_code" xlink:title="University of Minnesota Insect Collection" xlink:href="http://grbio.org/institution/university-minnesota-insect-collection" xlink:type="simple">UMSP</named-content>], 22 May 1937, H.S. Telford leg.; 2 ♀ [<named-content xmlns:xlink="http://www.w3.org/1999/xlink" content-type="dwc:institutional_code" xlink:title="University of Minnesota Insect Collection" xlink:href="http://grbio.org/institution/university-minnesota-insect-collection" xlink:type="simple">UMSP</named-content>], 24 May 1937, C.E. Michel leg.; 1 ♀ [<named-content xmlns:xlink="http://www.w3.org/1999/xlink" content-type="dwc:institutional_code" xlink:title="University of Minnesota Insect Collection" xlink:href="http://grbio.org/institution/university-minnesota-insect-collection" xlink:type="simple">UMSP</named-content>], 20 May 1938, P. Nicholson leg.; 3 ♀ [<named-content xmlns:xlink="http://www.w3.org/1999/xlink" content-type="dwc:institutional_code" xlink:title="University of Minnesota Insect Collection" xlink:href="http://grbio.org/institution/university-minnesota-insect-collection" xlink:type="simple">UMSP</named-content>], 21 May 1938, C.E. Michel leg.; 2 ♀ [<named-content xmlns:xlink="http://www.w3.org/1999/xlink" content-type="dwc:institutional_code" xlink:title="University of Minnesota Insect Collection" xlink:href="http://grbio.org/institution/university-minnesota-insect-collection" xlink:type="simple">UMSP</named-content>], 21 May 1938, H.E. Milliron leg.; 1 ♀ [<named-content xmlns:xlink="http://www.w3.org/1999/xlink" content-type="dwc:institutional_code" xlink:title="University of Minnesota Insect Collection" xlink:href="http://grbio.org/institution/university-minnesota-insect-collection" xlink:type="simple">UMSP</named-content>], 21 May 1938, R. Anderson leg.; 1 ♀ [<named-content xmlns:xlink="http://www.w3.org/1999/xlink" content-type="dwc:institutional_code" xlink:title="University of Minnesota Insect Collection" xlink:href="http://grbio.org/institution/university-minnesota-insect-collection" xlink:type="simple">UMSP</named-content>], 22 May 1938, R. Anderson leg.; 1 ♀ [<named-content xmlns:xlink="http://www.w3.org/1999/xlink" content-type="dwc:institutional_code" xlink:title="University of Minnesota Insect Collection" xlink:href="http://grbio.org/institution/university-minnesota-insect-collection" xlink:type="simple">UMSP</named-content>], 21 Jun 1938, C.E. Michel leg.; 1 ♀ [<named-content xmlns:xlink="http://www.w3.org/1999/xlink" content-type="dwc:institutional_code" xlink:title="University of Minnesota Insect Collection" xlink:href="http://grbio.org/institution/university-minnesota-insect-collection" xlink:type="simple">UMSP</named-content>], 26 May 1940, I. Tarshie leg.; Beaver Crk. Valley St. Park (<named-content xmlns:xlink="http://www.w3.org/1999/xlink" content-type="dwc:verbatimCoordinates" xlink:type="simple"><named-content content-type="geo-json" specific-use="{&#34;type&#34;:&#34;Point&#34;,&#34;coordinates&#34;:[-91.581000,43.642000]}" id="NCID0EGLEK" xlink:type="simple">43.642, -91.581</named-content></named-content>): 2 ♀ [<named-content xmlns:xlink="http://www.w3.org/1999/xlink" content-type="dwc:institutional_code" xlink:title="University of Minnesota Insect Collection" xlink:href="http://grbio.org/institution/university-minnesota-insect-collection" xlink:type="simple">UMSP</named-content>], 4 Jul 1973, Malaise trap; Eitzen (<named-content xmlns:xlink="http://www.w3.org/1999/xlink" content-type="dwc:verbatimCoordinates" xlink:type="simple"><named-content content-type="geo-json" specific-use="{&#34;type&#34;:&#34;Point&#34;,&#34;coordinates&#34;:[-91.460000,43.510000]}" id="NCID0ESLEK" xlink:type="simple">43.51, -91.46</named-content></named-content>): 1 ♀ [<named-content xmlns:xlink="http://www.w3.org/1999/xlink" content-type="dwc:institutional_code" xlink:title="University of Minnesota Insect Collection" xlink:href="http://grbio.org/institution/university-minnesota-insect-collection" xlink:type="simple">UMSP</named-content>], 23 May 1936; Mississippi Bluff, 1–2 m N State Line (<named-content xmlns:xlink="http://www.w3.org/1999/xlink" content-type="dwc:verbatimCoordinates" xlink:type="simple"><named-content content-type="geo-json" specific-use="{&#34;type&#34;:&#34;Point&#34;,&#34;coordinates&#34;:[-91.280000,43.524000]}" id="NCID0E5LEK" xlink:type="simple">43.524, -91.28</named-content></named-content>): 1 ♀ [<named-content xmlns:xlink="http://www.w3.org/1999/xlink" content-type="dwc:institutional_code" xlink:title="University of Minnesota Insect Collection" xlink:href="http://grbio.org/institution/university-minnesota-insect-collection" xlink:type="simple">UMSP</named-content>], 30 May 1941, J.H. Hughes leg.; 1 ♀ [<named-content xmlns:xlink="http://www.w3.org/1999/xlink" content-type="dwc:institutional_code" xlink:title="University of Minnesota Insect Collection" xlink:href="http://grbio.org/institution/university-minnesota-insect-collection" xlink:type="simple">UMSP</named-content>], 27 May 1950; 1 ♀ [<named-content xmlns:xlink="http://www.w3.org/1999/xlink" content-type="dwc:institutional_code" xlink:title="University of Minnesota Insect Collection" xlink:href="http://grbio.org/institution/university-minnesota-insect-collection" xlink:type="simple">UMSP</named-content>], May 1957; Mississippi Bluffs 1 mi N. New Albin, Ia. (<named-content xmlns:xlink="http://www.w3.org/1999/xlink" content-type="dwc:verbatimCoordinates" xlink:type="simple"><named-content content-type="geo-json" specific-use="{&#34;type&#34;:&#34;Point&#34;,&#34;coordinates&#34;:[-91.279000,43.514000]}" id="NCID0ESMEK" xlink:type="simple">43.514, -91.279</named-content></named-content>): 1 ♀ [<named-content xmlns:xlink="http://www.w3.org/1999/xlink" content-type="dwc:institutional_code" xlink:title="University of Minnesota Insect Collection" xlink:href="http://grbio.org/institution/university-minnesota-insect-collection" xlink:type="simple">UMSP</named-content>], 29 May 1960; Mound Prairie SNA (<named-content xmlns:xlink="http://www.w3.org/1999/xlink" content-type="dwc:verbatimCoordinates" xlink:type="simple"><named-content content-type="geo-json" specific-use="{&#34;type&#34;:&#34;Point&#34;,&#34;coordinates&#34;:[-91.422770,43.762480]}" id="NCID0E5MEK" xlink:type="simple">43.76248, -91.42277</named-content></named-content>): 1 ♀ [<abbrev xmlns:xlink="http://www.w3.org/1999/xlink" xlink:title="The Minnesota Department of Natural Resources" id="ABBRID0EDNEK" xlink:type="simple">MNDNR</abbrev>], 26 Jun 2017, bowl; S.E. tip of county (<named-content xmlns:xlink="http://www.w3.org/1999/xlink" content-type="dwc:verbatimCoordinates" xlink:type="simple"><named-content content-type="geo-json" specific-use="{&#34;type&#34;:&#34;Point&#34;,&#34;coordinates&#34;:[-91.290000,43.520000]}" id="NCID0EKNEK" xlink:type="simple">43.52, -91.29</named-content></named-content>): 1 ♀ [<named-content xmlns:xlink="http://www.w3.org/1999/xlink" content-type="dwc:institutional_code" xlink:title="University of Minnesota Insect Collection" xlink:href="http://grbio.org/institution/university-minnesota-insect-collection" xlink:type="simple">UMSP</named-content>], 24 May 1935, H. Dodge leg.; Winnebago Cr. Vy., 2–4 m NE Eitzen (<named-content xmlns:xlink="http://www.w3.org/1999/xlink" content-type="dwc:verbatimCoordinates" xlink:type="simple"><named-content content-type="geo-json" specific-use="{&#34;type&#34;:&#34;Point&#34;,&#34;coordinates&#34;:[-91.415000,43.541000]}" id="NCID0EWNEK" xlink:type="simple">43.541, -91.415</named-content></named-content>): 1 ♀ [<named-content xmlns:xlink="http://www.w3.org/1999/xlink" content-type="dwc:institutional_code" xlink:title="University of Minnesota Insect Collection" xlink:href="http://grbio.org/institution/university-minnesota-insect-collection" xlink:type="simple">UMSP</named-content>], 27 Jun 1956; <bold>Isanti Co.</bold>: Cedar Creek Natural History Area (<named-content xmlns:xlink="http://www.w3.org/1999/xlink" content-type="dwc:verbatimCoordinates" xlink:type="simple"><named-content content-type="geo-json" specific-use="{&#34;type&#34;:&#34;Point&#34;,&#34;coordinates&#34;:[-93.202601,45.402673]}" id="NCID0EEOEK" xlink:type="simple">45.402673, -93.202601</named-content></named-content>): 1 ♀ [<named-content xmlns:xlink="http://www.w3.org/1999/xlink" content-type="dwc:institutional_code" xlink:title="University of Minnesota Insect Collection" xlink:href="http://grbio.org/institution/university-minnesota-insect-collection" xlink:type="simple">UMSP</named-content>], 1 Aug 1985; 2 ♀ [<named-content xmlns:xlink="http://www.w3.org/1999/xlink" content-type="dwc:institutional_code" xlink:title="University of Minnesota Insect Collection" xlink:href="http://grbio.org/institution/university-minnesota-insect-collection" xlink:type="simple">UMSP</named-content>], 21 May 1987, <italic><tp:taxon-name><tp:taxon-name-part taxon-name-part-type="genus" reg="Rubus">Rubus</tp:taxon-name-part></tp:taxon-name></italic> sp; 1 ♂ [<named-content xmlns:xlink="http://www.w3.org/1999/xlink" content-type="dwc:institutional_code" xlink:title="University of Minnesota Insect Collection" xlink:href="http://grbio.org/institution/university-minnesota-insect-collection" xlink:type="simple">UMSP</named-content>], 30 Sep 1992; 1 ♀ [<named-content xmlns:xlink="http://www.w3.org/1999/xlink" content-type="dwc:institutional_code" xlink:title="University of Minnesota Insect Collection" xlink:href="http://grbio.org/institution/university-minnesota-insect-collection" xlink:type="simple">UMSP</named-content>], 1 Sep 1993; 2 ♀ [<named-content xmlns:xlink="http://www.w3.org/1999/xlink" content-type="dwc:institutional_code" xlink:title="University of Minnesota Insect Collection" xlink:href="http://grbio.org/institution/university-minnesota-insect-collection" xlink:type="simple">UMSP</named-content>], 27 Jul 1994; 1 ♂ [<named-content xmlns:xlink="http://www.w3.org/1999/xlink" content-type="dwc:institutional_code" xlink:title="University of Minnesota Insect Collection" xlink:href="http://grbio.org/institution/university-minnesota-insect-collection" xlink:type="simple">UMSP</named-content>], 17 Sep 1994; 1 ♀ [<named-content xmlns:xlink="http://www.w3.org/1999/xlink" content-type="dwc:institutional_code" xlink:title="University of Minnesota Insect Collection" xlink:href="http://grbio.org/institution/university-minnesota-insect-collection" xlink:type="simple">UMSP</named-content>], 19 Aug 2000; 1 ♀ [<named-content xmlns:xlink="http://www.w3.org/1999/xlink" content-type="dwc:institutional_code" xlink:title="University of Minnesota Insect Collection" xlink:href="http://grbio.org/institution/university-minnesota-insect-collection" xlink:type="simple">UMSP</named-content>], 19 Aug 2001; <bold>Jackson Co.</bold>: Des Moines River SNA (<named-content xmlns:xlink="http://www.w3.org/1999/xlink" content-type="dwc:verbatimCoordinates" xlink:type="simple"><named-content content-type="geo-json" specific-use="{&#34;type&#34;:&#34;Point&#34;,&#34;coordinates&#34;:[-95.091110,43.792220]}" id="NCID0EVPEK" xlink:type="simple">43.79222, -95.09111</named-content></named-content>): 6 ♀ [<abbrev xmlns:xlink="http://www.w3.org/1999/xlink" xlink:title="The Minnesota Department of Natural Resources" id="ABBRID0E1PEK" xlink:type="simple">MNDNR</abbrev>], 6 Jun 2016, bowl; <bold>Kanabec Co.</bold>: Rice Creek WMA (<named-content xmlns:xlink="http://www.w3.org/1999/xlink" content-type="dwc:verbatimCoordinates" xlink:type="simple"><named-content content-type="geo-json" specific-use="{&#34;type&#34;:&#34;Point&#34;,&#34;coordinates&#34;:[-93.204400,45.738900]}" id="NCID0EDQEK" xlink:type="simple">45.7389, -93.2044</named-content></named-content>): 1 ♀ [<abbrev xmlns:xlink="http://www.w3.org/1999/xlink" xlink:title="The Minnesota Department of Natural Resources" id="ABBRID0EIQEK" xlink:type="simple">MNDNR</abbrev>], 30 Jun 2020, D. Drons leg., net, <italic><tp:taxon-name><tp:taxon-name-part taxon-name-part-type="genus" reg="Rhus">Rhus</tp:taxon-name-part><tp:taxon-name-part taxon-name-part-type="species" reg="glabra">glabra</tp:taxon-name-part></tp:taxon-name></italic>; <bold>Kandiyohi Co.</bold>: Brenner (<named-content xmlns:xlink="http://www.w3.org/1999/xlink" content-type="dwc:verbatimCoordinates" xlink:type="simple"><named-content content-type="geo-json" specific-use="{&#34;type&#34;:&#34;Point&#34;,&#34;coordinates&#34;:[-95.246200,45.400600]}" id="NCID0E3QEK" xlink:type="simple">45.4006, -95.2462</named-content></named-content>): 1 ♀ [<abbrev xmlns:xlink="http://www.w3.org/1999/xlink" xlink:title="The collection of the Cariveau Native Bee Lab" id="ABBRID0EBREK" xlink:type="simple">CNBL</abbrev>], 7 Jun 2018, G. Pardee leg., net, <italic><tp:taxon-name><tp:taxon-name-part taxon-name-part-type="genus" reg="Zizia">Z.</tp:taxon-name-part><tp:taxon-name-part taxon-name-part-type="species" reg="aptera">aptera</tp:taxon-name-part></tp:taxon-name></italic>; Brenner Lake WPA (<named-content xmlns:xlink="http://www.w3.org/1999/xlink" content-type="dwc:verbatimCoordinates" xlink:type="simple"><named-content content-type="geo-json" specific-use="{&#34;type&#34;:&#34;Point&#34;,&#34;coordinates&#34;:[-95.245680,45.399260]}" id="NCID0ETREK" xlink:type="simple">45.39926, -95.24568</named-content></named-content>): 2 ♀ [<abbrev xmlns:xlink="http://www.w3.org/1999/xlink" xlink:title="The Minnesota Department of Natural Resources" id="ABBRID0EYREK" xlink:type="simple">MNDNR</abbrev>], 6 Jul 2016, bowl; Nelson (<named-content xmlns:xlink="http://www.w3.org/1999/xlink" content-type="dwc:verbatimCoordinates" xlink:type="simple"><named-content content-type="geo-json" specific-use="{&#34;type&#34;:&#34;Point&#34;,&#34;coordinates&#34;:[-95.119237,45.352900]}" id="NCID0E6REK" xlink:type="simple">45.35289989, -95.11923718</named-content></named-content>): 1 ♀ [<abbrev xmlns:xlink="http://www.w3.org/1999/xlink" xlink:title="The collection of the Cariveau Native Bee Lab" id="ABBRID0EESEK" xlink:type="simple">CNBL</abbrev>], 26 Jun 2017, R. Tucker leg., net, <italic><tp:taxon-name><tp:taxon-name-part taxon-name-part-type="genus" reg="Cirsium">Cirsium</tp:taxon-name-part><tp:taxon-name-part taxon-name-part-type="species" reg="arvense">arvense</tp:taxon-name-part></tp:taxon-name></italic>; 1 ♀ [<abbrev xmlns:xlink="http://www.w3.org/1999/xlink" xlink:title="The collection of the Cariveau Native Bee Lab" id="ABBRID0ETSEK" xlink:type="simple">CNBL</abbrev>], 4 Jun 2018, I. Lane leg., net, <italic><tp:taxon-name><tp:taxon-name-part taxon-name-part-type="genus" reg="Zizia">Z.</tp:taxon-name-part><tp:taxon-name-part taxon-name-part-type="species" reg="aurea">aurea</tp:taxon-name-part></tp:taxon-name></italic>; 3 ♀ [<abbrev xmlns:xlink="http://www.w3.org/1999/xlink" xlink:title="The collection of the Cariveau Native Bee Lab" id="ABBRID0ECTEK" xlink:type="simple">CNBL</abbrev>], 4 Jun 2018, S. Marconie leg., net, <italic><tp:taxon-name><tp:taxon-name-part taxon-name-part-type="genus" reg="Zizia">Z.</tp:taxon-name-part><tp:taxon-name-part taxon-name-part-type="species" reg="aurea">aurea</tp:taxon-name-part></tp:taxon-name></italic>; 1 ♀ [<abbrev xmlns:xlink="http://www.w3.org/1999/xlink" xlink:title="The collection of the Cariveau Native Bee Lab" id="ABBRID0ERTEK" xlink:type="simple">CNBL</abbrev>], 4 Jun 2018, T. Eicholz leg., net, <italic><tp:taxon-name><tp:taxon-name-part taxon-name-part-type="genus" reg="Zizia">Z.</tp:taxon-name-part><tp:taxon-name-part taxon-name-part-type="species" reg="aurea">aurea</tp:taxon-name-part></tp:taxon-name></italic>; Rudningen (<named-content xmlns:xlink="http://www.w3.org/1999/xlink" content-type="dwc:verbatimCoordinates" xlink:type="simple"><named-content content-type="geo-json" specific-use="{&#34;type&#34;:&#34;Point&#34;,&#34;coordinates&#34;:[-95.179020,45.327250]}" id="NCID0EDUEK" xlink:type="simple">45.32725, -95.17902</named-content></named-content>): 1 ♀ [<abbrev xmlns:xlink="http://www.w3.org/1999/xlink" xlink:title="The collection of the Cariveau Native Bee Lab" id="ABBRID0EIUEK" xlink:type="simple">CNBL</abbrev>], 26 Jun 2017, C. Herron-Sweet leg., net, <italic><tp:taxon-name><tp:taxon-name-part taxon-name-part-type="genus" reg="Achillea">Achillea</tp:taxon-name-part><tp:taxon-name-part taxon-name-part-type="species" reg="millefolium">millefolium</tp:taxon-name-part></tp:taxon-name></italic>; <bold>Le Sueur Co.</bold>: Dove Lake WMA (<named-content xmlns:xlink="http://www.w3.org/1999/xlink" content-type="dwc:verbatimCoordinates" xlink:type="simple"><named-content content-type="geo-json" specific-use="{&#34;type&#34;:&#34;Point&#34;,&#34;coordinates&#34;:[-93.706500,44.225470]}" id="NCID0E3UEK" xlink:type="simple">44.22547, -93.7065</named-content></named-content>): 1 ♀ [<abbrev xmlns:xlink="http://www.w3.org/1999/xlink" xlink:title="The Minnesota Department of Natural Resources" id="ABBRID0EBVEK" xlink:type="simple">MNDNR</abbrev>], 1 Sep 2017, net, <italic><tp:taxon-name><tp:taxon-name-part taxon-name-part-type="genus" reg="Solidago">So.</tp:taxon-name-part></tp:taxon-name> Sp</italic>; Kasota Prairie SNA (<named-content xmlns:xlink="http://www.w3.org/1999/xlink" content-type="dwc:verbatimCoordinates" xlink:type="simple"><named-content content-type="geo-json" specific-use="{&#34;type&#34;:&#34;Point&#34;,&#34;coordinates&#34;:[-94.003840,44.265020]}" id="NCID0EQVEK" xlink:type="simple">44.26502, -94.00384</named-content></named-content>): 1 ♀ [<abbrev xmlns:xlink="http://www.w3.org/1999/xlink" xlink:title="The Minnesota Department of Natural Resources" id="ABBRID0EVVEK" xlink:type="simple">MNDNR</abbrev>], 6 May 2017, bowl; <bold>Lyon Co.</bold>: Glynn Prairie SNA (<named-content xmlns:xlink="http://www.w3.org/1999/xlink" content-type="dwc:verbatimCoordinates" xlink:type="simple"><named-content content-type="geo-json" specific-use="{&#34;type&#34;:&#34;Point&#34;,&#34;coordinates&#34;:[-95.696231,44.263776]}" id="NCID0E5VEK" xlink:type="simple">44.2637757, -95.69623097</named-content></named-content>): 1 ♀ [<named-content xmlns:xlink="http://www.w3.org/1999/xlink" content-type="dwc:institutional_code" xlink:title="University of Minnesota Insect Collection" xlink:href="http://grbio.org/institution/university-minnesota-insect-collection" xlink:type="simple">UMSP</named-content>], 20 Jul 2017, N. Pennarolla, J. Leone leg., bowl; <bold>Mille Lacs Co.</bold>: Kunkel WMA (<named-content xmlns:xlink="http://www.w3.org/1999/xlink" content-type="dwc:verbatimCoordinates" xlink:type="simple"><named-content content-type="geo-json" specific-use="{&#34;type&#34;:&#34;Point&#34;,&#34;coordinates&#34;:[-93.662300,45.574100]}" id="NCID0EMWEK" xlink:type="simple">45.5741, -93.6623</named-content></named-content>): 1 ♀ [<abbrev xmlns:xlink="http://www.w3.org/1999/xlink" xlink:title="The Minnesota Department of Natural Resources" id="ABBRID0ERWEK" xlink:type="simple">MNDNR</abbrev>], 24 Jun 2020, D. Drons leg., pantrap; Princeton (<named-content xmlns:xlink="http://www.w3.org/1999/xlink" content-type="dwc:verbatimCoordinates" xlink:type="simple"><named-content content-type="geo-json" specific-use="{&#34;type&#34;:&#34;Point&#34;,&#34;coordinates&#34;:[-93.578000,45.571000]}" id="NCID0EYWEK" xlink:type="simple">45.571, -93.578</named-content></named-content>): 1 ♀ [<named-content xmlns:xlink="http://www.w3.org/1999/xlink" content-type="dwc:institutional_code" xlink:title="University of Minnesota Insect Collection" xlink:href="http://grbio.org/institution/university-minnesota-insect-collection" xlink:type="simple">UMSP</named-content>], 3 Oct 1994, A. Johnson leg.; <bold>Murray Co.</bold>: (<named-content xmlns:xlink="http://www.w3.org/1999/xlink" content-type="dwc:verbatimCoordinates" xlink:type="simple"><named-content content-type="geo-json" specific-use="{&#34;type&#34;:&#34;Point&#34;,&#34;coordinates&#34;:[-95.571800,44.070900]}" id="NCID0EGXEK" xlink:type="simple">44.0709, -95.5718</named-content></named-content>): 1 ♀ [<abbrev xmlns:xlink="http://www.w3.org/1999/xlink" xlink:title="The collection of the Cariveau Native Bee Lab" id="ABBRID0ELXEK" xlink:type="simple">CNBL</abbrev>], 29 Jun 2019, Bee Bowls; <bold>Olmsted Co.</bold>: Oronoco Prairie SNA (<named-content xmlns:xlink="http://www.w3.org/1999/xlink" content-type="dwc:verbatimCoordinates" xlink:type="simple"><named-content content-type="geo-json" specific-use="{&#34;type&#34;:&#34;Point&#34;,&#34;coordinates&#34;:[-92.489131,44.140023]}" id="NCID0EUXEK" xlink:type="simple">44.14002349, -92.48913144</named-content></named-content>): 1 ♀ [<abbrev xmlns:xlink="http://www.w3.org/1999/xlink" xlink:title="The Minnesota Department of Natural Resources" id="ABBRID0EZXEK" xlink:type="simple">MNDNR</abbrev>], 13 Sep 2013, bowl; <bold>Pine Co.</bold>: Chengwatana State Forest (<named-content xmlns:xlink="http://www.w3.org/1999/xlink" content-type="dwc:verbatimCoordinates" xlink:type="simple"><named-content content-type="geo-json" specific-use="{&#34;type&#34;:&#34;Point&#34;,&#34;coordinates&#34;:[-92.786400,45.819000]}" id="NCID0ECYEK" xlink:type="simple">45.819, -92.7864</named-content></named-content>): 1 ♂ [<abbrev xmlns:xlink="http://www.w3.org/1999/xlink" xlink:title="The Minnesota Department of Natural Resources" id="ABBRID0EHYEK" xlink:type="simple">MNDNR</abbrev>], 16 Jul 2020, N. Gerjets leg., net, <italic><tp:taxon-name><tp:taxon-name-part taxon-name-part-type="genus" reg="Veranicastrum">Veranicastrum</tp:taxon-name-part><tp:taxon-name-part taxon-name-part-type="species" reg="virginicum">virginicum</tp:taxon-name-part></tp:taxon-name></italic>; St. Croix SP (<named-content xmlns:xlink="http://www.w3.org/1999/xlink" content-type="dwc:verbatimCoordinates" xlink:type="simple"><named-content content-type="geo-json" specific-use="{&#34;type&#34;:&#34;Point&#34;,&#34;coordinates&#34;:[-92.579900,45.954300]}" id="NCID0EZYEK" xlink:type="simple">45.9543, -92.5799</named-content></named-content>): 1 ♀ [<abbrev xmlns:xlink="http://www.w3.org/1999/xlink" xlink:title="The Minnesota Department of Natural Resources" id="ABBRID0E5YEK" xlink:type="simple">MNDNR</abbrev>], 25 Aug 2020, N. Gerjets leg., net, <italic><tp:taxon-name><tp:taxon-name-part taxon-name-part-type="genus" reg="Solidago">So.</tp:taxon-name-part></tp:taxon-name></italic> Sp.; <bold>Pope Co.</bold>: Glacial Lakes State Park (<named-content xmlns:xlink="http://www.w3.org/1999/xlink" content-type="dwc:verbatimCoordinates" xlink:type="simple"><named-content content-type="geo-json" specific-use="{&#34;type&#34;:&#34;Point&#34;,&#34;coordinates&#34;:[-95.531000,45.541000]}" id="NCID0EOZEK" xlink:type="simple">45.541, -95.531</named-content></named-content>): 1 ♂ [<named-content xmlns:xlink="http://www.w3.org/1999/xlink" content-type="dwc:institutional_code" xlink:title="University of Minnesota Insect Collection" xlink:href="http://grbio.org/institution/university-minnesota-insect-collection" xlink:type="simple">UMSP</named-content>], 25 Jul 1973, Malaise trap; <bold>Ramsey Co.</bold>: Bald Eagle Otter Lk. Reg. Pk. (<named-content xmlns:xlink="http://www.w3.org/1999/xlink" content-type="dwc:verbatimCoordinates" xlink:type="simple"><named-content content-type="geo-json" specific-use="{&#34;type&#34;:&#34;Point&#34;,&#34;coordinates&#34;:[-93.049458,45.095885]}" id="NCID0E3ZEK" xlink:type="simple">45.09588474, -93.0494575</named-content></named-content>): 1 ♀ [<abbrev xmlns:xlink="http://www.w3.org/1999/xlink" xlink:title="Elaine Evans Research Collection" id="ABBRID0EB1EK" xlink:type="simple">EERC</abbrev>], 5 Sep 2015, E. Evans leg., bowl trap; Battle Creek Reg. Pk. (<named-content xmlns:xlink="http://www.w3.org/1999/xlink" content-type="dwc:verbatimCoordinates" xlink:type="simple"><named-content content-type="geo-json" specific-use="{&#34;type&#34;:&#34;Point&#34;,&#34;coordinates&#34;:[-93.014100,44.934600]}" id="NCID0EI1EK" xlink:type="simple">44.9346, -93.0141</named-content></named-content>): 1 ♀ [<abbrev xmlns:xlink="http://www.w3.org/1999/xlink" xlink:title="Elaine Evans Research Collection" id="ABBRID0EN1EK" xlink:type="simple">EERC</abbrev>], 10 Jun 2015, J. Gardner leg., net, <italic><tp:taxon-name><tp:taxon-name-part taxon-name-part-type="genus" reg="Cornus">Cornus</tp:taxon-name-part><tp:taxon-name-part taxon-name-part-type="species" reg="sericea">sericea</tp:taxon-name-part></tp:taxon-name></italic>; Battle Creek Reg. Pk. (<named-content xmlns:xlink="http://www.w3.org/1999/xlink" content-type="dwc:verbatimCoordinates" xlink:type="simple"><named-content content-type="geo-json" specific-use="{&#34;type&#34;:&#34;Point&#34;,&#34;coordinates&#34;:[-93.015467,44.935050]}" id="NCID0E61EK" xlink:type="simple">44.93505, -93.015467</named-content></named-content>): 2 ♀ [<abbrev xmlns:xlink="http://www.w3.org/1999/xlink" xlink:title="Elaine Evans Research Collection" id="ABBRID0EE2EK" xlink:type="simple">EERC</abbrev>], 27 May 2015, J. Gardner leg., net, <italic><tp:taxon-name><tp:taxon-name-part taxon-name-part-type="genus" reg="Geranium">Geranium</tp:taxon-name-part><tp:taxon-name-part taxon-name-part-type="species" reg="maculatum">maculatum</tp:taxon-name-part></tp:taxon-name></italic>; Battle Creek Regional Park (<named-content xmlns:xlink="http://www.w3.org/1999/xlink" content-type="dwc:verbatimCoordinates" xlink:type="simple"><named-content content-type="geo-json" specific-use="{&#34;type&#34;:&#34;Point&#34;,&#34;coordinates&#34;:[-93.013000,44.934500]}" id="NCID0EW2EK" xlink:type="simple">44.9345, -93.013</named-content></named-content>): 1 ♀ [<abbrev xmlns:xlink="http://www.w3.org/1999/xlink" xlink:title="Elaine Evans Research Collection" id="ABBRID0E22EK" xlink:type="simple">EERC</abbrev>], 17 May 2016, E. Evans leg., bowl trap; Battle Creek Regional Park (<named-content xmlns:xlink="http://www.w3.org/1999/xlink" content-type="dwc:verbatimCoordinates" xlink:type="simple"><named-content content-type="geo-json" specific-use="{&#34;type&#34;:&#34;Point&#34;,&#34;coordinates&#34;:[-93.001000,44.940000]}" id="NCID0EC3EK" xlink:type="simple">44.94, -93.001</named-content></named-content>): 2 ♀ [<abbrev xmlns:xlink="http://www.w3.org/1999/xlink" xlink:title="Elaine Evans Research Collection" id="ABBRID0EH3EK" xlink:type="simple">EERC</abbrev>], 8 Jun 2016, J. Gardner leg., net, <italic><tp:taxon-name><tp:taxon-name-part taxon-name-part-type="genus" reg="Rubus">Ru.</tp:taxon-name-part></tp:taxon-name> Allegheniensis</italic>; Roseville, 3035 Fairview Avenue N (<named-content xmlns:xlink="http://www.w3.org/1999/xlink" content-type="dwc:verbatimCoordinates" xlink:type="simple"><named-content content-type="geo-json" specific-use="{&#34;type&#34;:&#34;Point&#34;,&#34;coordinates&#34;:[-93.177570,45.032620]}" id="NCID0EW3EK" xlink:type="simple">45.03262, -93.17757</named-content></named-content>): 1 ♀ [<named-content xmlns:xlink="http://www.w3.org/1999/xlink" content-type="dwc:institutional_code" xlink:title="University of Minnesota Insect Collection" xlink:href="http://grbio.org/institution/university-minnesota-insect-collection" xlink:type="simple">UMSP</named-content>], 5–7 Sep 2014, R.W. Holzenthal leg.; St Anthony Park (<named-content xmlns:xlink="http://www.w3.org/1999/xlink" content-type="dwc:verbatimCoordinates" xlink:type="simple"><named-content content-type="geo-json" specific-use="{&#34;type&#34;:&#34;Point&#34;,&#34;coordinates&#34;:[-93.200000,44.980000]}" id="NCID0EC4EK" xlink:type="simple">44.98, -93.2</named-content></named-content>): 1 ♀ [<named-content xmlns:xlink="http://www.w3.org/1999/xlink" content-type="dwc:institutional_code" xlink:title="University of Minnesota Insect Collection" xlink:href="http://grbio.org/institution/university-minnesota-insect-collection" xlink:type="simple">UMSP</named-content>], Jun year unknown; <bold>Redwood Co.</bold>: Cedar Mountain SNA (<named-content xmlns:xlink="http://www.w3.org/1999/xlink" content-type="dwc:verbatimCoordinates" xlink:type="simple"><named-content content-type="geo-json" specific-use="{&#34;type&#34;:&#34;Point&#34;,&#34;coordinates&#34;:[-94.898860,44.504890]}" id="NCID0EQ4EK" xlink:type="simple">44.50489, -94.89886</named-content></named-content>): 12 ♀ [<abbrev xmlns:xlink="http://www.w3.org/1999/xlink" xlink:title="The Minnesota Department of Natural Resources" id="ABBRID0EV4EK" xlink:type="simple">MNDNR</abbrev>], 6 Jul 2016, bowl; <bold>Renville Co.</bold>: Morton Outcrops SNA (<named-content xmlns:xlink="http://www.w3.org/1999/xlink" content-type="dwc:verbatimCoordinates" xlink:type="simple"><named-content content-type="geo-json" specific-use="{&#34;type&#34;:&#34;Point&#34;,&#34;coordinates&#34;:[-94.990200,44.550100]}" id="NCID0E54EK" xlink:type="simple">44.5501, -94.9902</named-content></named-content>): 1 ♀ [<abbrev xmlns:xlink="http://www.w3.org/1999/xlink" xlink:title="The Minnesota Department of Natural Resources" id="ABBRID0ED5EK" xlink:type="simple">MNDNR</abbrev>], 6 Jul 2016, bowl; 1 ♀ [<abbrev xmlns:xlink="http://www.w3.org/1999/xlink" xlink:title="The Minnesota Department of Natural Resources" id="ABBRID0EH5EK" xlink:type="simple">MNDNR</abbrev>], 18 Jul 2016, bowl; <bold>Sherburne Co.</bold>: Sherburne National Wildlife Refuge (<named-content xmlns:xlink="http://www.w3.org/1999/xlink" content-type="dwc:verbatimCoordinates" xlink:type="simple"><named-content content-type="geo-json" specific-use="{&#34;type&#34;:&#34;Point&#34;,&#34;coordinates&#34;:[-93.685100,45.497300]}" id="NCID0EQ5EK" xlink:type="simple">45.4973, -93.6851</named-content></named-content>): 1 ♀ [<abbrev xmlns:xlink="http://www.w3.org/1999/xlink" xlink:title="Elaine Evans Research Collection" id="ABBRID0EV5EK" xlink:type="simple">EERC</abbrev>], 10 Jun 2016, E. Evans leg., net, <italic><tp:taxon-name><tp:taxon-name-part taxon-name-part-type="genus" reg="Rosa">R.</tp:taxon-name-part><tp:taxon-name-part taxon-name-part-type="species" reg="arkansana">arkansana</tp:taxon-name-part></tp:taxon-name></italic>; Uncas Dunes SNA (<named-content xmlns:xlink="http://www.w3.org/1999/xlink" content-type="dwc:verbatimCoordinates" xlink:type="simple"><named-content content-type="geo-json" specific-use="{&#34;type&#34;:&#34;Point&#34;,&#34;coordinates&#34;:[-93.695540,45.427506]}" id="NCID0EH6EK" xlink:type="simple">45.42750645, -93.69554017</named-content></named-content>): 1 ♀ [<abbrev xmlns:xlink="http://www.w3.org/1999/xlink" xlink:title="The Minnesota Department of Natural Resources" id="ABBRID0EM6EK" xlink:type="simple">MNDNR</abbrev>], 11 Jun 2013, net; <bold>Stearns Co.</bold>: Avon Hills Forest SNA (<named-content xmlns:xlink="http://www.w3.org/1999/xlink" content-type="dwc:verbatimCoordinates" xlink:type="simple"><named-content content-type="geo-json" specific-use="{&#34;type&#34;:&#34;Point&#34;,&#34;coordinates&#34;:[-94.502590,45.635890]}" id="NCID0EV6EK" xlink:type="simple">45.63589, -94.50259</named-content></named-content>): 1 ♂ [<abbrev xmlns:xlink="http://www.w3.org/1999/xlink" xlink:title="The Minnesota Department of Natural Resources" id="ABBRID0E16EK" xlink:type="simple">MNDNR</abbrev>], 13 Sep 2018, net, <italic><tp:taxon-name><tp:taxon-name-part taxon-name-part-type="genus" reg="Solidago">So.</tp:taxon-name-part><tp:taxon-name-part taxon-name-part-type="species" reg="altissima">altissima</tp:taxon-name-part></tp:taxon-name></italic>; St. Cloud (<named-content xmlns:xlink="http://www.w3.org/1999/xlink" content-type="dwc:verbatimCoordinates" xlink:type="simple"><named-content content-type="geo-json" specific-use="{&#34;type&#34;:&#34;Point&#34;,&#34;coordinates&#34;:[-94.160000,45.440000]}" id="NCID0EJAFK" xlink:type="simple">45.44, -94.16</named-content></named-content>): 2 ♀ [<named-content xmlns:xlink="http://www.w3.org/1999/xlink" content-type="dwc:institutional_code" xlink:title="University of Minnesota Insect Collection" xlink:href="http://grbio.org/institution/university-minnesota-insect-collection" xlink:type="simple">UMSP</named-content>], 25 May 1968; 1 ♂ [<named-content xmlns:xlink="http://www.w3.org/1999/xlink" content-type="dwc:institutional_code" xlink:title="University of Minnesota Insect Collection" xlink:href="http://grbio.org/institution/university-minnesota-insect-collection" xlink:type="simple">UMSP</named-content>], 30 Jul 1968; <bold>Stevens Co.</bold>: Freeman WMA (<named-content xmlns:xlink="http://www.w3.org/1999/xlink" content-type="dwc:verbatimCoordinates" xlink:type="simple"><named-content content-type="geo-json" specific-use="{&#34;type&#34;:&#34;Point&#34;,&#34;coordinates&#34;:[-95.973340,45.460420]}" id="NCID0E2AFK" xlink:type="simple">45.46042, -95.97334</named-content></named-content>): 1 ♀ [<abbrev xmlns:xlink="http://www.w3.org/1999/xlink" xlink:title="The Minnesota Department of Natural Resources" id="ABBRID0EABFK" xlink:type="simple">MNDNR</abbrev>], 21 Jun 2015, net, <italic><tp:taxon-name><tp:taxon-name-part taxon-name-part-type="genus" reg="Rosa">R.</tp:taxon-name-part></tp:taxon-name></italic> sp; Verlyn Marth Memorial Prairie SNA (<named-content xmlns:xlink="http://www.w3.org/1999/xlink" content-type="dwc:verbatimCoordinates" xlink:type="simple"><named-content content-type="geo-json" specific-use="{&#34;type&#34;:&#34;Point&#34;,&#34;coordinates&#34;:[-96.000170,45.745100]}" id="NCID0EOBFK" xlink:type="simple">45.7451, -96.00017</named-content></named-content>): 3 ♀ [<abbrev xmlns:xlink="http://www.w3.org/1999/xlink" xlink:title="The Minnesota Department of Natural Resources" id="ABBRID0ETBFK" xlink:type="simple">MNDNR</abbrev>], 6 Jul 2016, bowl; <bold>Swift Co.</bold>: Rice WPA (<named-content xmlns:xlink="http://www.w3.org/1999/xlink" content-type="dwc:verbatimCoordinates" xlink:type="simple"><named-content content-type="geo-json" specific-use="{&#34;type&#34;:&#34;Point&#34;,&#34;coordinates&#34;:[-95.320103,45.344865]}" id="NCID0E3BFK" xlink:type="simple">45.34486541, -95.32010344</named-content></named-content>): 1 ♀ [<named-content xmlns:xlink="http://www.w3.org/1999/xlink" content-type="dwc:institutional_code" xlink:title="University of Minnesota Insect Collection" xlink:href="http://grbio.org/institution/university-minnesota-insect-collection" xlink:type="simple">UMSP</named-content>], 26 Jun 2016, N. Pennarolla, J. Leone leg., bowl; <bold>Wabasha Co.</bold>: Reads Landing (<named-content xmlns:xlink="http://www.w3.org/1999/xlink" content-type="dwc:verbatimCoordinates" xlink:type="simple"><named-content content-type="geo-json" specific-use="{&#34;type&#34;:&#34;Point&#34;,&#34;coordinates&#34;:[-92.080000,44.402000]}" id="NCID0EKCFK" xlink:type="simple">44.402, -92.08</named-content></named-content>): 1 ♀ [<named-content xmlns:xlink="http://www.w3.org/1999/xlink" content-type="dwc:institutional_code" xlink:title="University of Minnesota Insect Collection" xlink:href="http://grbio.org/institution/university-minnesota-insect-collection" xlink:type="simple">UMSP</named-content>], 22 Jun 1934, C.E. Michel leg.; <bold>Washington Co.</bold>: (<named-content xmlns:xlink="http://www.w3.org/1999/xlink" content-type="dwc:verbatimCoordinates" xlink:type="simple"><named-content content-type="geo-json" specific-use="{&#34;type&#34;:&#34;Point&#34;,&#34;coordinates&#34;:[-92.890000,45.040000]}" id="NCID0EYCFK" xlink:type="simple">45.04, -92.89</named-content></named-content>): 1 ♀ [<named-content xmlns:xlink="http://www.w3.org/1999/xlink" content-type="dwc:institutional_code" xlink:title="University of Minnesota Insect Collection" xlink:href="http://grbio.org/institution/university-minnesota-insect-collection" xlink:type="simple">UMSP</named-content>], 9 May 1959; Afton State Park (<named-content xmlns:xlink="http://www.w3.org/1999/xlink" content-type="dwc:verbatimCoordinates" xlink:type="simple"><named-content content-type="geo-json" specific-use="{&#34;type&#34;:&#34;Point&#34;,&#34;coordinates&#34;:[-92.789000,44.846000]}" id="NCID0EEDFK" xlink:type="simple">44.846, -92.789</named-content></named-content>): 1 ♀ [<abbrev xmlns:xlink="http://www.w3.org/1999/xlink" xlink:title="Catherine Reed Collection" id="ABBRID0EJDFK" xlink:type="simple">CRC</abbrev>], 11 Sep 1992, C.C. Reed leg., net; Arcola Bluffs SAC (<named-content xmlns:xlink="http://www.w3.org/1999/xlink" content-type="dwc:verbatimCoordinates" xlink:type="simple"><named-content content-type="geo-json" specific-use="{&#34;type&#34;:&#34;Point&#34;,&#34;coordinates&#34;:[-92.750900,45.120900]}" id="NCID0EQDFK" xlink:type="simple">45.1209, -92.7509</named-content></named-content>): 1 ♀ [<abbrev xmlns:xlink="http://www.w3.org/1999/xlink" xlink:title="The collection of the Cariveau Native Bee Lab" id="ABBRID0EVDFK" xlink:type="simple">CNBL</abbrev>], 31 May 2018, K. Friedrich leg., vac, <italic><tp:taxon-name><tp:taxon-name-part taxon-name-part-type="genus" reg="Geranium">G.</tp:taxon-name-part><tp:taxon-name-part taxon-name-part-type="species" reg="maculatum">maculatum</tp:taxon-name-part></tp:taxon-name></italic>; 1 ♀ [<abbrev xmlns:xlink="http://www.w3.org/1999/xlink" xlink:title="The collection of the Cariveau Native Bee Lab" id="ABBRID0EEEFK" xlink:type="simple">CNBL</abbrev>], 14 Jun 2018, K. Friedrich leg., vac, <italic><tp:taxon-name><tp:taxon-name-part taxon-name-part-type="genus" reg="Erigeron">Erigeron</tp:taxon-name-part><tp:taxon-name-part taxon-name-part-type="species" reg="philadelphicus">philadelphicus</tp:taxon-name-part></tp:taxon-name></italic>; Big Marine Park Res. (<named-content xmlns:xlink="http://www.w3.org/1999/xlink" content-type="dwc:verbatimCoordinates" xlink:type="simple"><named-content content-type="geo-json" specific-use="{&#34;type&#34;:&#34;Point&#34;,&#34;coordinates&#34;:[-92.879600,44.201400]}" id="NCID0EWEFK" xlink:type="simple">44.2014, -92.8796</named-content></named-content>): 6 ♀ [<abbrev xmlns:xlink="http://www.w3.org/1999/xlink" xlink:title="Elaine Evans Research Collection" id="ABBRID0E2EFK" xlink:type="simple">EERC</abbrev>], 7 Jun 2016, J. Gardner leg., net, <italic><tp:taxon-name><tp:taxon-name-part taxon-name-part-type="genus" reg="Rosa">R.</tp:taxon-name-part><tp:taxon-name-part taxon-name-part-type="species" reg="woodsii">woodsii</tp:taxon-name-part></tp:taxon-name></italic>; Lost Valley Prairie SNA (<named-content xmlns:xlink="http://www.w3.org/1999/xlink" content-type="dwc:verbatimCoordinates" xlink:type="simple"><named-content content-type="geo-json" specific-use="{&#34;type&#34;:&#34;Point&#34;,&#34;coordinates&#34;:[-92.817760,44.800869]}" id="NCID0ENFFK" xlink:type="simple">44.80086892, -92.81775955</named-content></named-content>): 1 ♀ [<abbrev xmlns:xlink="http://www.w3.org/1999/xlink" xlink:title="The Minnesota Department of Natural Resources" id="ABBRID0ESFFK" xlink:type="simple">MNDNR</abbrev>], 13 Sep 2013, bowl; Lost Valley SNA (<named-content xmlns:xlink="http://www.w3.org/1999/xlink" content-type="dwc:verbatimCoordinates" xlink:type="simple"><named-content content-type="geo-json" specific-use="{&#34;type&#34;:&#34;Point&#34;,&#34;coordinates&#34;:[-92.823067,44.802885]}" id="NCID0EZFFK" xlink:type="simple">44.802885, -92.823067</named-content></named-content>): 1 ♀ [<named-content xmlns:xlink="http://www.w3.org/1999/xlink" content-type="dwc:institutional_code" xlink:title="University of Minnesota Insect Collection" xlink:href="http://grbio.org/institution/university-minnesota-insect-collection" xlink:type="simple">UMSP</named-content>], 19 Sep 1990, C.C. Reed leg.; 1 ♀ [<abbrev xmlns:xlink="http://www.w3.org/1999/xlink" xlink:title="Catherine Reed Collection" id="ABBRID0ECGFK" xlink:type="simple">CRC</abbrev>], 19 Sep 1990, C.C. Reed leg., net; 1 ♀ [<named-content xmlns:xlink="http://www.w3.org/1999/xlink" content-type="dwc:institutional_code" xlink:title="University of Minnesota Insect Collection" xlink:href="http://grbio.org/institution/university-minnesota-insect-collection" xlink:type="simple">UMSP</named-content>], 28 Jul 1992, C.C. Reed leg.; St. Croix Savanna SNA (<named-content xmlns:xlink="http://www.w3.org/1999/xlink" content-type="dwc:verbatimCoordinates" xlink:type="simple"><named-content content-type="geo-json" specific-use="{&#34;type&#34;:&#34;Point&#34;,&#34;coordinates&#34;:[-92.783444,45.003221]}" id="NCID0ENGFK" xlink:type="simple">45.00322082, -92.78344361</named-content></named-content>): 1 ♀ [<abbrev xmlns:xlink="http://www.w3.org/1999/xlink" xlink:title="The Minnesota Department of Natural Resources" id="ABBRID0ESGFK" xlink:type="simple">MNDNR</abbrev>], 16 Sep 2013, bowl; St. Croix Savanna SNA (<named-content xmlns:xlink="http://www.w3.org/1999/xlink" content-type="dwc:verbatimCoordinates" xlink:type="simple"><named-content content-type="geo-json" specific-use="{&#34;type&#34;:&#34;Point&#34;,&#34;coordinates&#34;:[-92.783473,45.005408]}" id="NCID0EZGFK" xlink:type="simple">45.00540834, -92.78347343</named-content></named-content>): 1 ♀ [<abbrev xmlns:xlink="http://www.w3.org/1999/xlink" xlink:title="The Minnesota Department of Natural Resources" id="ABBRID0E5GFK" xlink:type="simple">MNDNR</abbrev>], 13 Sep 2013, bowl; St. Croix Savanna SNA (<named-content xmlns:xlink="http://www.w3.org/1999/xlink" content-type="dwc:verbatimCoordinates" xlink:type="simple"><named-content content-type="geo-json" specific-use="{&#34;type&#34;:&#34;Point&#34;,&#34;coordinates&#34;:[-92.785823,45.006475]}" id="NCID0EFHFK" xlink:type="simple">45.006475, -92.785823</named-content></named-content>): 1 ♀ [<named-content xmlns:xlink="http://www.w3.org/1999/xlink" content-type="dwc:institutional_code" xlink:title="University of Minnesota Insect Collection" xlink:href="http://grbio.org/institution/university-minnesota-insect-collection" xlink:type="simple">UMSP</named-content>], 5 Aug 1994, C.C. Reed leg., <italic><tp:taxon-name><tp:taxon-name-part taxon-name-part-type="genus" reg="Monarda">Monarda</tp:taxon-name-part><tp:taxon-name-part taxon-name-part-type="species" reg="fistulosa">fistulosa</tp:taxon-name-part></tp:taxon-name></italic>; <bold>Winona Co.</bold>: Great River Bluffs SP (<named-content xmlns:xlink="http://www.w3.org/1999/xlink" content-type="dwc:verbatimCoordinates" xlink:type="simple"><named-content content-type="geo-json" specific-use="{&#34;type&#34;:&#34;Point&#34;,&#34;coordinates&#34;:[-91.411300,43.938950]}" id="NCID0E5HFK" xlink:type="simple">43.93895, -91.4113</named-content></named-content>): 1 ♀ [<abbrev xmlns:xlink="http://www.w3.org/1999/xlink" xlink:title="The Minnesota Department of Natural Resources" id="ABBRID0EDIFK" xlink:type="simple">MNDNR</abbrev>], 19 Aug 2017, bowl; <bold>Wright Co.</bold>: Lake Maria SP (<named-content xmlns:xlink="http://www.w3.org/1999/xlink" content-type="dwc:verbatimCoordinates" xlink:type="simple"><named-content content-type="geo-json" specific-use="{&#34;type&#34;:&#34;Point&#34;,&#34;coordinates&#34;:[-93.934870,45.317870]}" id="NCID0EMIFK" xlink:type="simple">45.31787, -93.93487</named-content></named-content>): 1 ♀ [<abbrev xmlns:xlink="http://www.w3.org/1999/xlink" xlink:title="The Minnesota Department of Natural Resources" id="ABBRID0ERIFK" xlink:type="simple">MNDNR</abbrev>], 6 May 2017, bowl. <bold>Mississippi: Bolivar Co.</bold>: Cleveland (<named-content xmlns:xlink="http://www.w3.org/1999/xlink" content-type="dwc:verbatimCoordinates" xlink:type="simple"><named-content content-type="geo-json" specific-use="{&#34;type&#34;:&#34;Point&#34;,&#34;coordinates&#34;:[-90.742000,33.741000]}" id="NCID0E1IFK" xlink:type="simple">33.741, -90.742</named-content></named-content>): 1 ♀ [<named-content xmlns:xlink="http://www.w3.org/1999/xlink" content-type="dwc:institutional_code" xlink:title="University of Minnesota Insect Collection" xlink:href="http://grbio.org/institution/university-minnesota-insect-collection" xlink:type="simple">UMSP</named-content>], 21 Apr 1937, R.W. Dawson leg. <bold>Missouri: Atchison Co.</bold>: [<abbrev xmlns:xlink="http://www.w3.org/1999/xlink" xlink:title="Mike Arduser specimen record" id="ABBRID0EFJFK" xlink:type="simple">MASR</abbrev>]; <bold>Barry Co.</bold>: [<abbrev xmlns:xlink="http://www.w3.org/1999/xlink" xlink:title="Mike Arduser specimen record" id="ABBRID0ELJFK" xlink:type="simple">MASR</abbrev>]; <bold>Barton Co.</bold>: [<abbrev xmlns:xlink="http://www.w3.org/1999/xlink" xlink:title="Mike Arduser specimen record" id="ABBRID0ERJFK" xlink:type="simple">MASR</abbrev>]; <bold>Benton Co.</bold>: [<abbrev xmlns:xlink="http://www.w3.org/1999/xlink" xlink:title="Mike Arduser specimen record" id="ABBRID0EXJFK" xlink:type="simple">MASR</abbrev>]; <bold>Bollinger Co.</bold>: [<abbrev xmlns:xlink="http://www.w3.org/1999/xlink" xlink:title="Mike Arduser specimen record" id="ABBRID0E4JFK" xlink:type="simple">MASR</abbrev>]; <bold>Callaway Co.</bold>: [<abbrev xmlns:xlink="http://www.w3.org/1999/xlink" xlink:title="Mike Arduser specimen record" id="ABBRID0EDKFK" xlink:type="simple">MASR</abbrev>]; <bold>Camden Co.</bold>: [<abbrev xmlns:xlink="http://www.w3.org/1999/xlink" xlink:title="Mike Arduser specimen record" id="ABBRID0EJKFK" xlink:type="simple">MASR</abbrev>]; <bold>Crawford Co.</bold>: [<abbrev xmlns:xlink="http://www.w3.org/1999/xlink" xlink:title="Mike Arduser specimen record" id="ABBRID0EPKFK" xlink:type="simple">MASR</abbrev>]; <bold>Dallas Co.</bold>: [<abbrev xmlns:xlink="http://www.w3.org/1999/xlink" xlink:title="Mike Arduser specimen record" id="ABBRID0EVKFK" xlink:type="simple">MASR</abbrev>]; <bold>Dent Co.</bold>: [<abbrev xmlns:xlink="http://www.w3.org/1999/xlink" xlink:title="Mike Arduser specimen record" id="ABBRID0E2KFK" xlink:type="simple">MASR</abbrev>]; <bold>Douglas Co.</bold>: [<abbrev xmlns:xlink="http://www.w3.org/1999/xlink" xlink:title="Mike Arduser specimen record" id="ABBRID0EBLFK" xlink:type="simple">MASR</abbrev>]; <bold>Franklin Co.</bold>: [<abbrev xmlns:xlink="http://www.w3.org/1999/xlink" xlink:title="Mike Arduser specimen record" id="ABBRID0EHLFK" xlink:type="simple">MASR</abbrev>]; <bold>Greene Co.</bold>: [<abbrev xmlns:xlink="http://www.w3.org/1999/xlink" xlink:title="Mike Arduser specimen record" id="ABBRID0ENLFK" xlink:type="simple">MASR</abbrev>]; <bold>Grundy Co.</bold>: [<abbrev xmlns:xlink="http://www.w3.org/1999/xlink" xlink:title="Mike Arduser specimen record" id="ABBRID0ETLFK" xlink:type="simple">MASR</abbrev>]; <bold>Harrison Co.</bold>: [<abbrev xmlns:xlink="http://www.w3.org/1999/xlink" xlink:title="Mike Arduser specimen record" id="ABBRID0EZLFK" xlink:type="simple">MASR</abbrev>]; <bold>Jackson Co.</bold>: [<abbrev xmlns:xlink="http://www.w3.org/1999/xlink" xlink:title="Mike Arduser specimen record" id="ABBRID0E6LFK" xlink:type="simple">MASR</abbrev>]; <bold>Jasper Co.</bold>: [<abbrev xmlns:xlink="http://www.w3.org/1999/xlink" xlink:title="Mike Arduser specimen record" id="ABBRID0EFMFK" xlink:type="simple">MASR</abbrev>]; <bold>Jefferson Co.</bold>: [<abbrev xmlns:xlink="http://www.w3.org/1999/xlink" xlink:title="Mike Arduser specimen record" id="ABBRID0ELMFK" xlink:type="simple">MASR</abbrev>]; <bold>Johnson Co.</bold>: [<abbrev xmlns:xlink="http://www.w3.org/1999/xlink" xlink:title="Mike Arduser specimen record" id="ABBRID0ERMFK" xlink:type="simple">MASR</abbrev>]; <bold>Laclede Co.</bold>: [<abbrev xmlns:xlink="http://www.w3.org/1999/xlink" xlink:title="Mike Arduser specimen record" id="ABBRID0EXMFK" xlink:type="simple">MASR</abbrev>]; <bold>Lafayette Co.</bold>: [<abbrev xmlns:xlink="http://www.w3.org/1999/xlink" xlink:title="Mike Arduser specimen record" id="ABBRID0E4MFK" xlink:type="simple">MASR</abbrev>]; <bold>Lewis Co.</bold>: [<abbrev xmlns:xlink="http://www.w3.org/1999/xlink" xlink:title="Mike Arduser specimen record" id="ABBRID0EDNFK" xlink:type="simple">MASR</abbrev>]; <bold>Lincoln Co.</bold>: [<abbrev xmlns:xlink="http://www.w3.org/1999/xlink" xlink:title="Mike Arduser specimen record" id="ABBRID0EJNFK" xlink:type="simple">MASR</abbrev>]; <bold>Macon Co.</bold>: [<abbrev xmlns:xlink="http://www.w3.org/1999/xlink" xlink:title="Mike Arduser specimen record" id="ABBRID0EPNFK" xlink:type="simple">MASR</abbrev>]; <bold>Madison Co.</bold>: [<abbrev xmlns:xlink="http://www.w3.org/1999/xlink" xlink:title="Mike Arduser specimen record" id="ABBRID0EVNFK" xlink:type="simple">MASR</abbrev>]; <bold>Mercer Co.</bold>: [<abbrev xmlns:xlink="http://www.w3.org/1999/xlink" xlink:title="Mike Arduser specimen record" id="ABBRID0E2NFK" xlink:type="simple">MASR</abbrev>]; <bold>Monroe Co.</bold>: [<abbrev xmlns:xlink="http://www.w3.org/1999/xlink" xlink:title="Mike Arduser specimen record" id="ABBRID0EBOFK" xlink:type="simple">MASR</abbrev>]; <bold>Montgomery Co.</bold>: [<abbrev xmlns:xlink="http://www.w3.org/1999/xlink" xlink:title="Mike Arduser specimen record" id="ABBRID0EHOFK" xlink:type="simple">MASR</abbrev>]; <bold>Pemiscot Co.</bold>: [<abbrev xmlns:xlink="http://www.w3.org/1999/xlink" xlink:title="Mike Arduser specimen record" id="ABBRID0ENOFK" xlink:type="simple">MASR</abbrev>]; <bold>Pettis Co.</bold>: [<abbrev xmlns:xlink="http://www.w3.org/1999/xlink" xlink:title="Mike Arduser specimen record" id="ABBRID0ETOFK" xlink:type="simple">MASR</abbrev>]; <bold>Putnam Co.</bold>: [<abbrev xmlns:xlink="http://www.w3.org/1999/xlink" xlink:title="Mike Arduser specimen record" id="ABBRID0EZOFK" xlink:type="simple">MASR</abbrev>]; <bold>Randolph Co.</bold>: [<abbrev xmlns:xlink="http://www.w3.org/1999/xlink" xlink:title="Mike Arduser specimen record" id="ABBRID0E6OFK" xlink:type="simple">MASR</abbrev>]; <bold>Ray Co.</bold>: [<abbrev xmlns:xlink="http://www.w3.org/1999/xlink" xlink:title="Mike Arduser specimen record" id="ABBRID0EFPFK" xlink:type="simple">MASR</abbrev>]; <bold>Reynolds Co.</bold>: [<abbrev xmlns:xlink="http://www.w3.org/1999/xlink" xlink:title="Mike Arduser specimen record" id="ABBRID0ELPFK" xlink:type="simple">MASR</abbrev>]; <bold>Saline Co.</bold>: [<abbrev xmlns:xlink="http://www.w3.org/1999/xlink" xlink:title="Mike Arduser specimen record" id="ABBRID0ERPFK" xlink:type="simple">MASR</abbrev>]; <bold>Shannon Co.</bold>: [<abbrev xmlns:xlink="http://www.w3.org/1999/xlink" xlink:title="Mike Arduser specimen record" id="ABBRID0EXPFK" xlink:type="simple">MASR</abbrev>]; <bold>St. Francis Co.</bold>: [<abbrev xmlns:xlink="http://www.w3.org/1999/xlink" xlink:title="Mike Arduser specimen record" id="ABBRID0E4PFK" xlink:type="simple">MASR</abbrev>]; <bold>St. Louis Co.</bold>: [<abbrev xmlns:xlink="http://www.w3.org/1999/xlink" xlink:title="Mike Arduser specimen record" id="ABBRID0EDQFK" xlink:type="simple">MASR</abbrev>]; <bold>Ste. Genevieve Co.</bold>: [<abbrev xmlns:xlink="http://www.w3.org/1999/xlink" xlink:title="Mike Arduser specimen record" id="ABBRID0EJQFK" xlink:type="simple">MASR</abbrev>]; <bold>Stoddard Co.</bold>: [<abbrev xmlns:xlink="http://www.w3.org/1999/xlink" xlink:title="Mike Arduser specimen record" id="ABBRID0EPQFK" xlink:type="simple">MASR</abbrev>]; <bold>Taney Co.</bold>: [<abbrev xmlns:xlink="http://www.w3.org/1999/xlink" xlink:title="Mike Arduser specimen record" id="ABBRID0EVQFK" xlink:type="simple">MASR</abbrev>]; <bold>Warren Co.</bold>: [<abbrev xmlns:xlink="http://www.w3.org/1999/xlink" xlink:title="Mike Arduser specimen record" id="ABBRID0E2QFK" xlink:type="simple">MASR</abbrev>]. <bold>New York: Tompkins Co.</bold>: Ithaca (<named-content xmlns:xlink="http://www.w3.org/1999/xlink" content-type="dwc:verbatimCoordinates" xlink:type="simple"><named-content content-type="geo-json" specific-use="{&#34;type&#34;:&#34;Point&#34;,&#34;coordinates&#34;:[-76.501000,42.442000]}" id="NCID0EERFK" xlink:type="simple">42.442, -76.501</named-content></named-content>): 1 ♀ [<abbrev xmlns:xlink="http://www.w3.org/1999/xlink" xlink:title="C.A. Triplehorn Insect Collection" id="ABBRID0EJRFK" xlink:type="simple">OSUC</abbrev>], 27 Aug 1950, J. Cillie leg. <bold>North Carolina: Sampson Co.</bold>: Ivanhoe (<named-content xmlns:xlink="http://www.w3.org/1999/xlink" content-type="dwc:verbatimCoordinates" xlink:type="simple"><named-content content-type="geo-json" specific-use="{&#34;type&#34;:&#34;Point&#34;,&#34;coordinates&#34;:[-78.250000,34.580000]}" id="NCID0ESRFK" xlink:type="simple">34.58, -78.25</named-content></named-content>): 1 ♀ [<named-content xmlns:xlink="http://www.w3.org/1999/xlink" content-type="dwc:institutional_code" xlink:title="University of Minnesota Insect Collection" xlink:href="http://grbio.org/institution/university-minnesota-insect-collection" xlink:type="simple">UMSP</named-content>], 3 May 1945, T.B. Mitchell leg. <bold>Ohio: Champaign Co.</bold>: (<named-content xmlns:xlink="http://www.w3.org/1999/xlink" content-type="dwc:verbatimCoordinates" xlink:type="simple"><named-content content-type="geo-json" specific-use="{&#34;type&#34;:&#34;Point&#34;,&#34;coordinates&#34;:[-83.770000,40.130000]}" id="NCID0EASFK" xlink:type="simple">40.13, -83.77</named-content></named-content>): 1 ♂ [<abbrev xmlns:xlink="http://www.w3.org/1999/xlink" xlink:title="C.A. Triplehorn Insect Collection" id="ABBRID0EFSFK" xlink:type="simple">OSUC</abbrev>], 24 Jul 1954; 1 ♀ [<abbrev xmlns:xlink="http://www.w3.org/1999/xlink" xlink:title="C.A. Triplehorn Insect Collection" id="ABBRID0EJSFK" xlink:type="simple">OSUC</abbrev>], 8 Jun 1994, N.F. Johnson leg., Malaise trap; <bold>Delaware Co.</bold>: (<named-content xmlns:xlink="http://www.w3.org/1999/xlink" content-type="dwc:verbatimCoordinates" xlink:type="simple"><named-content content-type="geo-json" specific-use="{&#34;type&#34;:&#34;Point&#34;,&#34;coordinates&#34;:[-83.010000,40.270000]}" id="NCID0ESSFK" xlink:type="simple">40.27, -83.01</named-content></named-content>): 1 ♀ [<abbrev xmlns:xlink="http://www.w3.org/1999/xlink" xlink:title="C.A. Triplehorn Insect Collection" id="ABBRID0EXSFK" xlink:type="simple">OSUC</abbrev>], 2 Aug 1942, R.W. Strandtmann leg.; <bold>Fairfield Co.</bold>: (<named-content xmlns:xlink="http://www.w3.org/1999/xlink" content-type="dwc:verbatimCoordinates" xlink:type="simple"><named-content content-type="geo-json" specific-use="{&#34;type&#34;:&#34;Point&#34;,&#34;coordinates&#34;:[-82.630000,39.750000]}" id="NCID0EATFK" xlink:type="simple">39.75, -82.63</named-content></named-content>): 1 ♀ [<abbrev xmlns:xlink="http://www.w3.org/1999/xlink" xlink:title="C.A. Triplehorn Insect Collection" id="ABBRID0EFTFK" xlink:type="simple">OSUC</abbrev>], 16 Jun 1994, A. Sharkov leg.; <bold>Franklin Co.</bold>: (<named-content xmlns:xlink="http://www.w3.org/1999/xlink" content-type="dwc:verbatimCoordinates" xlink:type="simple"><named-content content-type="geo-json" specific-use="{&#34;type&#34;:&#34;Point&#34;,&#34;coordinates&#34;:[-83.010000,39.970000]}" id="NCID0EOTFK" xlink:type="simple">39.97, -83.01</named-content></named-content>): 1 ♂ [<abbrev xmlns:xlink="http://www.w3.org/1999/xlink" xlink:title="C.A. Triplehorn Insect Collection" id="ABBRID0ETTFK" xlink:type="simple">OSUC</abbrev>], 21 Aug 1942; 1 ♀ [<abbrev xmlns:xlink="http://www.w3.org/1999/xlink" xlink:title="C.A. Triplehorn Insect Collection" id="ABBRID0EXTFK" xlink:type="simple">OSUC</abbrev>], 18 Jun 1952; <bold>Greene Co.</bold>: [<abbrev xmlns:xlink="http://www.w3.org/1999/xlink" xlink:title="Mike Arduser specimen record" id="ABBRID0E4TFK" xlink:type="simple">MASR</abbrev>]; (<named-content xmlns:xlink="http://www.w3.org/1999/xlink" content-type="dwc:verbatimCoordinates" xlink:type="simple"><named-content content-type="geo-json" specific-use="{&#34;type&#34;:&#34;Point&#34;,&#34;coordinates&#34;:[-83.890000,39.690000]}" id="NCID0EEUFK" xlink:type="simple">39.69, -83.89</named-content></named-content>): 1 ♀ [<abbrev xmlns:xlink="http://www.w3.org/1999/xlink" xlink:title="C.A. Triplehorn Insect Collection" id="ABBRID0EJUFK" xlink:type="simple">OSUC</abbrev>], 6 Jun 1956, J.N. Knull leg.; 1 ♀ [<abbrev xmlns:xlink="http://www.w3.org/1999/xlink" xlink:title="C.A. Triplehorn Insect Collection" id="ABBRID0ENUFK" xlink:type="simple">OSUC</abbrev>], 20 Jun 1957, J.N. Knull, D.J. Knull leg.; <bold>Hocking Co.</bold>: (<named-content xmlns:xlink="http://www.w3.org/1999/xlink" content-type="dwc:verbatimCoordinates" xlink:type="simple"><named-content content-type="geo-json" specific-use="{&#34;type&#34;:&#34;Point&#34;,&#34;coordinates&#34;:[-82.480000,39.490000]}" id="NCID0EWUFK" xlink:type="simple">39.49, -82.48</named-content></named-content>): 1 ♀ [<abbrev xmlns:xlink="http://www.w3.org/1999/xlink" xlink:title="C.A. Triplehorn Insect Collection" id="ABBRID0E2UFK" xlink:type="simple">OSUC</abbrev>], 10 May 1935, R.C. Osburn leg.; 1 ♀ [<abbrev xmlns:xlink="http://www.w3.org/1999/xlink" xlink:title="C.A. Triplehorn Insect Collection" id="ABBRID0E6UFK" xlink:type="simple">OSUC</abbrev>], 14 Jun 1943, R.C. Osburn leg.; 1 ♀ [<abbrev xmlns:xlink="http://www.w3.org/1999/xlink" xlink:title="C.A. Triplehorn Insect Collection" id="ABBRID0EDVFK" xlink:type="simple">OSUC</abbrev>], 23 May year unknown, J.N. Knull, D.J. Knull leg.; 1 ♀ [<abbrev xmlns:xlink="http://www.w3.org/1999/xlink" xlink:title="C.A. Triplehorn Insect Collection" id="ABBRID0EHVFK" xlink:type="simple">OSUC</abbrev>], 14 Jun year unknown, R.C. Osburn leg.; <bold>Jackson Co.</bold>: (<named-content xmlns:xlink="http://www.w3.org/1999/xlink" content-type="dwc:verbatimCoordinates" xlink:type="simple"><named-content content-type="geo-json" specific-use="{&#34;type&#34;:&#34;Point&#34;,&#34;coordinates&#34;:[-82.610000,39.010000]}" id="NCID0EQVFK" xlink:type="simple">39.01, -82.61</named-content></named-content>): 1 ♀ [<abbrev xmlns:xlink="http://www.w3.org/1999/xlink" xlink:title="C.A. Triplehorn Insect Collection" id="ABBRID0EVVFK" xlink:type="simple">OSUC</abbrev>], 9 Aug 1942, R.W. Strandtmann leg.; <bold>Lawrence Co.</bold>: (<named-content xmlns:xlink="http://www.w3.org/1999/xlink" content-type="dwc:verbatimCoordinates" xlink:type="simple"><named-content content-type="geo-json" specific-use="{&#34;type&#34;:&#34;Point&#34;,&#34;coordinates&#34;:[-82.520000,38.600000]}" id="NCID0E5VFK" xlink:type="simple">38.6, -82.52</named-content></named-content>): 1 ♂ [<abbrev xmlns:xlink="http://www.w3.org/1999/xlink" xlink:title="C.A. Triplehorn Insect Collection" id="ABBRID0EDWFK" xlink:type="simple">OSUC</abbrev>], 8 Aug 1942, R.W. Strandtmann leg.; <bold>Logan Co.</bold>: (<named-content xmlns:xlink="http://www.w3.org/1999/xlink" content-type="dwc:verbatimCoordinates" xlink:type="simple"><named-content content-type="geo-json" specific-use="{&#34;type&#34;:&#34;Point&#34;,&#34;coordinates&#34;:[-82.410000,39.540000]}" id="NCID0EMWFK" xlink:type="simple">39.54, -82.41</named-content></named-content>): 1 ♀ [<named-content xmlns:xlink="http://www.w3.org/1999/xlink" content-type="dwc:institutional_code" xlink:title="University of Minnesota Insect Collection" xlink:href="http://grbio.org/institution/university-minnesota-insect-collection" xlink:type="simple">UMSP</named-content>], 16 Jul 1930, J. Patton leg.; <bold>Lucas Co.</bold>: [<abbrev xmlns:xlink="http://www.w3.org/1999/xlink" xlink:title="Mike Arduser specimen record" id="ABBRID0EXWFK" xlink:type="simple">MASR</abbrev>]; (<named-content xmlns:xlink="http://www.w3.org/1999/xlink" content-type="dwc:verbatimCoordinates" xlink:type="simple"><named-content content-type="geo-json" specific-use="{&#34;type&#34;:&#34;Point&#34;,&#34;coordinates&#34;:[-83.470000,41.680000]}" id="NCID0E5WFK" xlink:type="simple">41.68, -83.47</named-content></named-content>): 1 ♀ [<abbrev xmlns:xlink="http://www.w3.org/1999/xlink" xlink:title="C.A. Triplehorn Insect Collection" id="ABBRID0EDXFK" xlink:type="simple">OSUC</abbrev>], 19 May 2003, M. Arduser leg., <italic><tp:taxon-name><tp:taxon-name-part taxon-name-part-type="genus" reg="Lupinus">Lupinus</tp:taxon-name-part><tp:taxon-name-part taxon-name-part-type="species" reg="perennis">perennis</tp:taxon-name-part></tp:taxon-name></italic>; <bold>Ottawa Co.</bold>: Catawba Island (<named-content xmlns:xlink="http://www.w3.org/1999/xlink" content-type="dwc:verbatimCoordinates" xlink:type="simple"><named-content content-type="geo-json" specific-use="{&#34;type&#34;:&#34;Point&#34;,&#34;coordinates&#34;:[-82.836000,41.579000]}" id="NCID0EXXFK" xlink:type="simple">41.579, -82.836</named-content></named-content>): 1 ♀ [<abbrev xmlns:xlink="http://www.w3.org/1999/xlink" xlink:title="C.A. Triplehorn Insect Collection" id="ABBRID0E3XFK" xlink:type="simple">OSUC</abbrev>], 27 Jun 1902, J.G. S. leg.; Put-in-Bay (<named-content xmlns:xlink="http://www.w3.org/1999/xlink" content-type="dwc:verbatimCoordinates" xlink:type="simple"><named-content content-type="geo-json" specific-use="{&#34;type&#34;:&#34;Point&#34;,&#34;coordinates&#34;:[-82.816000,41.649000]}" id="NCID0EDYFK" xlink:type="simple">41.649, -82.816</named-content></named-content>): 1 ♀ [<abbrev xmlns:xlink="http://www.w3.org/1999/xlink" xlink:title="C.A. Triplehorn Insect Collection" id="ABBRID0EIYFK" xlink:type="simple">OSUC</abbrev>], 20–30 Jun 1924; 1 ♀ [<abbrev xmlns:xlink="http://www.w3.org/1999/xlink" xlink:title="C.A. Triplehorn Insect Collection" id="ABBRID0EMYFK" xlink:type="simple">OSUC</abbrev>], 14 Jul 1935, R.C. Osburn leg.; 1 ♀ [<abbrev xmlns:xlink="http://www.w3.org/1999/xlink" xlink:title="C.A. Triplehorn Insect Collection" id="ABBRID0EQYFK" xlink:type="simple">OSUC</abbrev>], 22 Aug 1941, R.C. Osburn leg.; 1 ♀ [<abbrev xmlns:xlink="http://www.w3.org/1999/xlink" xlink:title="C.A. Triplehorn Insect Collection" id="ABBRID0EUYFK" xlink:type="simple">OSUC</abbrev>], date unknown, C.H. Kennedy leg.; <bold>Paulding Co.</bold>: Charloe (<named-content xmlns:xlink="http://www.w3.org/1999/xlink" content-type="dwc:verbatimCoordinates" xlink:type="simple"><named-content content-type="geo-json" specific-use="{&#34;type&#34;:&#34;Point&#34;,&#34;coordinates&#34;:[-84.434000,41.131000]}" id="NCID0E4YFK" xlink:type="simple">41.131, -84.434</named-content></named-content>): 1 ♀ [<abbrev xmlns:xlink="http://www.w3.org/1999/xlink" xlink:title="C.A. Triplehorn Insect Collection" id="ABBRID0ECZFK" xlink:type="simple">OSUC</abbrev>], 12 May 1951, H.F. Price leg.; <bold>Scioto Co.</bold>: (<named-content xmlns:xlink="http://www.w3.org/1999/xlink" content-type="dwc:verbatimCoordinates" xlink:type="simple"><named-content content-type="geo-json" specific-use="{&#34;type&#34;:&#34;Point&#34;,&#34;coordinates&#34;:[-82.990000,38.820000]}" id="NCID0ELZFK" xlink:type="simple">38.82, -82.99</named-content></named-content>): 1 ♀ [<abbrev xmlns:xlink="http://www.w3.org/1999/xlink" xlink:title="C.A. Triplehorn Insect Collection" id="ABBRID0EQZFK" xlink:type="simple">OSUC</abbrev>], 6 Aug 1942, R.W. Strandtmann leg.; 1 ♀ [<abbrev xmlns:xlink="http://www.w3.org/1999/xlink" xlink:title="C.A. Triplehorn Insect Collection" id="ABBRID0EUZFK" xlink:type="simple">OSUC</abbrev>], 9 Jun 1943, J.N. Knull, D.J. Knull leg.; <bold>Summit Co.</bold>: Ira (<named-content xmlns:xlink="http://www.w3.org/1999/xlink" content-type="dwc:verbatimCoordinates" xlink:type="simple"><named-content content-type="geo-json" specific-use="{&#34;type&#34;:&#34;Point&#34;,&#34;coordinates&#34;:[-81.585000,41.182000]}" id="NCID0E4ZFK" xlink:type="simple">41.182, -81.585</named-content></named-content>): 1 ♀ [<abbrev xmlns:xlink="http://www.w3.org/1999/xlink" xlink:title="C.A. Triplehorn Insect Collection" id="ABBRID0EC1FK" xlink:type="simple">OSUC</abbrev>], date unknown, J.S. Hine leg.; <bold>Vinton Co.</bold>: (<named-content xmlns:xlink="http://www.w3.org/1999/xlink" content-type="dwc:verbatimCoordinates" xlink:type="simple"><named-content content-type="geo-json" specific-use="{&#34;type&#34;:&#34;Point&#34;,&#34;coordinates&#34;:[-82.490000,39.250000]}" id="NCID0EL1FK" xlink:type="simple">39.25, -82.49</named-content></named-content>): 1 ♀ [<abbrev xmlns:xlink="http://www.w3.org/1999/xlink" xlink:title="C.A. Triplehorn Insect Collection" id="ABBRID0EQ1FK" xlink:type="simple">OSUC</abbrev>], 20 Jun 1901; <bold>Williams Co.</bold>: Bryan (<named-content xmlns:xlink="http://www.w3.org/1999/xlink" content-type="dwc:verbatimCoordinates" xlink:type="simple"><named-content content-type="geo-json" specific-use="{&#34;type&#34;:&#34;Point&#34;,&#34;coordinates&#34;:[-84.553000,41.472000]}" id="NCID0EZ1FK" xlink:type="simple">41.472, -84.553</named-content></named-content>): 2 ♀ [<abbrev xmlns:xlink="http://www.w3.org/1999/xlink" xlink:title="C.A. Triplehorn Insect Collection" id="ABBRID0E51FK" xlink:type="simple">OSUC</abbrev>], date unknown. <bold>Tennessee: Davidson Co.</bold>: Nashville: [<abbrev xmlns:xlink="http://www.w3.org/1999/xlink" xlink:title="Mike Arduser specimen record" id="ABBRID0EE2FK" xlink:type="simple">MASR</abbrev>]. <bold>Wisconsin: Burnett Co.</bold>: (<named-content xmlns:xlink="http://www.w3.org/1999/xlink" content-type="dwc:verbatimCoordinates" xlink:type="simple"><named-content content-type="geo-json" specific-use="{&#34;type&#34;:&#34;Point&#34;,&#34;coordinates&#34;:[-88.710000,43.500000]}" id="NCID0EN2FK" xlink:type="simple">43.5, -88.71</named-content></named-content>): 1 ♀ [<named-content xmlns:xlink="http://www.w3.org/1999/xlink" content-type="dwc:institutional_code" xlink:title="University of Minnesota Insect Collection" xlink:href="http://grbio.org/institution/university-minnesota-insect-collection" xlink:type="simple">UMSP</named-content>], M. Sabourin leg.; <bold>Crawford Co.</bold>: Barnum (<named-content xmlns:xlink="http://www.w3.org/1999/xlink" content-type="dwc:verbatimCoordinates" xlink:type="simple"><named-content content-type="geo-json" specific-use="{&#34;type&#34;:&#34;Point&#34;,&#34;coordinates&#34;:[-90.839000,43.218000]}" id="NCID0E22FK" xlink:type="simple">43.218, -90.839</named-content></named-content>): 1 ♀ [<named-content xmlns:xlink="http://www.w3.org/1999/xlink" content-type="dwc:institutional_code" xlink:title="University of Minnesota Insect Collection" xlink:href="http://grbio.org/institution/university-minnesota-insect-collection" xlink:type="simple">UMSP</named-content>], 2 Aug 1922, A.M. Holmquist leg.; <bold>Dane Co.</bold>: Madison (<named-content xmlns:xlink="http://www.w3.org/1999/xlink" content-type="dwc:verbatimCoordinates" xlink:type="simple"><named-content content-type="geo-json" specific-use="{&#34;type&#34;:&#34;Point&#34;,&#34;coordinates&#34;:[-89.321000,43.094000]}" id="NCID0EJ3FK" xlink:type="simple">43.094, -89.321</named-content></named-content>): 1 ♀ [<abbrev xmlns:xlink="http://www.w3.org/1999/xlink" xlink:title="C.A. Triplehorn Insect Collection" id="ABBRID0EO3FK" xlink:type="simple">OSUC</abbrev>], 25 Jun 1916; <bold>La Crosse Co.</bold>: [<abbrev xmlns:xlink="http://www.w3.org/1999/xlink" xlink:title="Mike Arduser specimen record" id="ABBRID0EU3FK" xlink:type="simple">MASR</abbrev>]; <bold>Oconto Co.</bold>: Lakewood (<named-content xmlns:xlink="http://www.w3.org/1999/xlink" content-type="dwc:verbatimCoordinates" xlink:type="simple"><named-content content-type="geo-json" specific-use="{&#34;type&#34;:&#34;Point&#34;,&#34;coordinates&#34;:[-88.523000,45.300000]}" id="NCID0E43FK" xlink:type="simple">45.3, -88.523</named-content></named-content>): 1 ♀ [<named-content xmlns:xlink="http://www.w3.org/1999/xlink" content-type="dwc:institutional_code" xlink:title="University of Minnesota Insect Collection" xlink:href="http://grbio.org/institution/university-minnesota-insect-collection" xlink:type="simple">UMSP</named-content>], 15 Jul 1948, H.E. Milliron leg.; <bold>Polk Co.</bold>: Tewksbury SACN (<named-content xmlns:xlink="http://www.w3.org/1999/xlink" content-type="dwc:verbatimCoordinates" xlink:type="simple"><named-content content-type="geo-json" specific-use="{&#34;type&#34;:&#34;Point&#34;,&#34;coordinates&#34;:[-92.731200,45.303100]}" id="NCID0EL4FK" xlink:type="simple">45.3031, -92.7312</named-content></named-content>): 1 ♀ [<abbrev xmlns:xlink="http://www.w3.org/1999/xlink" xlink:title="The collection of the Cariveau Native Bee Lab" id="ABBRID0EQ4FK" xlink:type="simple">CNBL</abbrev>], 25 May 2017, K. Friedrich leg., vac, <italic><tp:taxon-name><tp:taxon-name-part taxon-name-part-type="genus" reg="Barbarea">Barbarea</tp:taxon-name-part><tp:taxon-name-part taxon-name-part-type="species" reg="vulgaris">vulgaris</tp:taxon-name-part></tp:taxon-name></italic>; 2 ♀ [<abbrev xmlns:xlink="http://www.w3.org/1999/xlink" xlink:title="The collection of the Cariveau Native Bee Lab" id="ABBRID0E64FK" xlink:type="simple">CNBL</abbrev>], 8 Jun 2017, K. Friedrich leg., vac, <italic><tp:taxon-name><tp:taxon-name-part taxon-name-part-type="genus" reg="Rubus">Ru.</tp:taxon-name-part></tp:taxon-name></italic> Sp.; 1 ♀ [<abbrev xmlns:xlink="http://www.w3.org/1999/xlink" xlink:title="The collection of the Cariveau Native Bee Lab" id="ABBRID0EK5FK" xlink:type="simple">CNBL</abbrev>], 4 Jun 2018, K. Friedrich leg., vac, <italic><tp:taxon-name><tp:taxon-name-part taxon-name-part-type="genus" reg="Rubus">Ru.</tp:taxon-name-part></tp:taxon-name></italic> Sp. <bold>Canada: Ontario: Middlesex Co.</bold>: London: [<abbrev xmlns:xlink="http://www.w3.org/1999/xlink" xlink:title="Mike Arduser specimen record" id="ABBRID0EX5FK" xlink:type="simple">MASR</abbrev>].</p></tp:treatment-sec><tp:treatment-sec><!--Section generated to contain objects referenced in tp:taxon-treatment.--><fig id="F15" position="float" orientation="portrait"><object-id xmlns:xlink="http://www.w3.org/1999/xlink" content-type="doi" xlink:type="simple">10.3897/zookeys.1130.86413.figure15</object-id><object-id xmlns:xlink="http://www.w3.org/1999/xlink" content-type="arpha" xlink:type="simple">D6516674-E7DB-5C6E-9B11-840C0AD78179</object-id><label>Figure 15.</label><caption><p><italic><tp:taxon-name><tp:taxon-name-part taxon-name-part-type="genus" reg="Augochloropsis">Augochloropsis</tp:taxon-name-part></tp:taxon-name></italic> female T2 hair fringes <bold>A</bold><italic><tp:taxon-name><tp:taxon-name-part taxon-name-part-type="genus" reg="Augochloropsis">Augochloropsis</tp:taxon-name-part><tp:taxon-name-part taxon-name-part-type="species" reg="metallica">metallica</tp:taxon-name-part></tp:taxon-name></italic> with thickened hairs <bold>B</bold><italic><tp:taxon-name><tp:taxon-name-part taxon-name-part-type="genus" reg="Augochloropsis">Augochloropsis</tp:taxon-name-part><tp:taxon-name-part taxon-name-part-type="species" reg="viridula">viridula</tp:taxon-name-part></tp:taxon-name></italic> with unthickened, slender hairs <bold>C</bold><italic><tp:taxon-name><tp:taxon-name-part taxon-name-part-type="genus" reg="Augochloropsis">Augochloropsis</tp:taxon-name-part></tp:taxon-name></italic> sp. (likely undescribed species from Eastland, Texas) with intermediate hairs. Note the specimens in <bold>A</bold> and <bold>B</bold> have their metasomas stretched out, revealing the brown basal part of the tergum that is normally hidden under the preceding tergum; this was done to increase contrast of the hairs and make the differences clearer. Scale bars: 1 mm, all images at the same scale.</p></caption><graphic xmlns:xlink="http://www.w3.org/1999/xlink" xlink:href="zookeys-1130-103_article-86413__-g015.jpg" position="float" orientation="portrait" xlink:type="simple" id="oo_771324.jpg"><uri content-type="original_file" xlink:type="simple">https://binary.pensoft.net/fig/771324</uri></graphic></fig><fig id="F14" position="float" orientation="portrait"><object-id xmlns:xlink="http://www.w3.org/1999/xlink" content-type="doi" xlink:type="simple">10.3897/zookeys.1130.86413.figure14</object-id><object-id xmlns:xlink="http://www.w3.org/1999/xlink" content-type="arpha" xlink:type="simple">C4568A55-B15D-55BF-9E64-9659BFC17BDA</object-id><label>Figure 14.</label><caption><p><italic><tp:taxon-name><tp:taxon-name-part taxon-name-part-type="genus" reg="Augochloropsis">Augochloropsis</tp:taxon-name-part></tp:taxon-name></italic> female characters <bold>A</bold><italic><tp:taxon-name><tp:taxon-name-part taxon-name-part-type="genus" reg="Augochloropsis">Augochloropsis</tp:taxon-name-part><tp:taxon-name-part taxon-name-part-type="species" reg="humeralis">humeralis</tp:taxon-name-part></tp:taxon-name></italic> face <bold>B</bold><italic><tp:taxon-name><tp:taxon-name-part taxon-name-part-type="genus" reg="Augochloropsis">Augochloropsis</tp:taxon-name-part><tp:taxon-name-part taxon-name-part-type="species" reg="metallica">metallica</tp:taxon-name-part></tp:taxon-name></italic> face <bold>C</bold><italic><tp:taxon-name><tp:taxon-name-part taxon-name-part-type="genus" reg="Augochloropsis">Augochloropsis</tp:taxon-name-part><tp:taxon-name-part taxon-name-part-type="species" reg="viridula">viridula</tp:taxon-name-part></tp:taxon-name></italic> face <bold>D</bold><italic><tp:taxon-name><tp:taxon-name-part taxon-name-part-type="genus" reg="Augochloropsis">Augochloropsis</tp:taxon-name-part><tp:taxon-name-part taxon-name-part-type="species" reg="humeralis">humeralis</tp:taxon-name-part></tp:taxon-name></italic> well-developed, 90-degree pronotal flange indicated by red arrow <bold>E</bold><italic><tp:taxon-name><tp:taxon-name-part taxon-name-part-type="genus" reg="Augochloropsis">Augochloropsis</tp:taxon-name-part><tp:taxon-name-part taxon-name-part-type="species" reg="metallica">metallica</tp:taxon-name-part></tp:taxon-name></italic> obtuse pronotal flange indicated by red arrow <bold>F</bold><italic><tp:taxon-name><tp:taxon-name-part taxon-name-part-type="genus" reg="Augochloropsis">Augochloropsis</tp:taxon-name-part><tp:taxon-name-part taxon-name-part-type="species" reg="viridula">viridula</tp:taxon-name-part></tp:taxon-name></italic> obtuse pronotal flange indicated by red arrow <bold>G</bold><italic><tp:taxon-name><tp:taxon-name-part taxon-name-part-type="genus" reg="Augochloropsis">Augochloropsis</tp:taxon-name-part><tp:taxon-name-part taxon-name-part-type="species" reg="humeralis">humeralis</tp:taxon-name-part></tp:taxon-name></italic> metasoma <bold>H</bold><italic><tp:taxon-name><tp:taxon-name-part taxon-name-part-type="genus" reg="Augochloropsis">Augochloropsis</tp:taxon-name-part><tp:taxon-name-part taxon-name-part-type="species" reg="metallica">metallica</tp:taxon-name-part></tp:taxon-name></italic> metasoma <bold>I</bold><italic><tp:taxon-name><tp:taxon-name-part taxon-name-part-type="genus" reg="Augochloropsis">Augochloropsis</tp:taxon-name-part><tp:taxon-name-part taxon-name-part-type="species" reg="viridula">viridula</tp:taxon-name-part></tp:taxon-name></italic> metasoma. Scale bars: 1 mm (<bold>A–F</bold>); 2 mm (<bold>G–I</bold>).</p></caption><graphic xmlns:xlink="http://www.w3.org/1999/xlink" xlink:href="zookeys-1130-103_article-86413__-g014.jpg" position="float" orientation="portrait" xlink:type="simple" id="oo_771323.jpg"><uri content-type="original_file" xlink:type="simple">https://binary.pensoft.net/fig/771323</uri></graphic></fig><fig id="F16" position="float" orientation="portrait"><object-id xmlns:xlink="http://www.w3.org/1999/xlink" content-type="doi" xlink:type="simple">10.3897/zookeys.1130.86413.figure16</object-id><object-id xmlns:xlink="http://www.w3.org/1999/xlink" content-type="arpha" xlink:type="simple">8C1120B9-82CC-5445-9DC7-46EF05154459</object-id><label>Figure 16.</label><caption><p><italic><tp:taxon-name><tp:taxon-name-part taxon-name-part-type="genus" reg="Augochloropsis">Augochloropsis</tp:taxon-name-part></tp:taxon-name></italic> male characters <bold>A</bold><italic><tp:taxon-name><tp:taxon-name-part taxon-name-part-type="genus" reg="Augochloropsis">Augochloropsis</tp:taxon-name-part><tp:taxon-name-part taxon-name-part-type="species" reg="humeralis">humeralis</tp:taxon-name-part></tp:taxon-name></italic> face <bold>B</bold><italic><tp:taxon-name><tp:taxon-name-part taxon-name-part-type="genus" reg="Augochloropsis">Augochloropsis</tp:taxon-name-part><tp:taxon-name-part taxon-name-part-type="species" reg="metallica">metallica</tp:taxon-name-part></tp:taxon-name></italic> face <bold>C</bold><italic><tp:taxon-name><tp:taxon-name-part taxon-name-part-type="genus" reg="Augochloropsis">Augochloropsis</tp:taxon-name-part><tp:taxon-name-part taxon-name-part-type="species" reg="viridula">viridula</tp:taxon-name-part></tp:taxon-name></italic> face <bold>D</bold><italic><tp:taxon-name><tp:taxon-name-part taxon-name-part-type="genus" reg="Augochloropsis">Augochloropsis</tp:taxon-name-part><tp:taxon-name-part taxon-name-part-type="species" reg="humeralis">humeralis</tp:taxon-name-part></tp:taxon-name></italic> well-developed, 90-degree pronotal flange indicated by red arrow <bold>E</bold><italic><tp:taxon-name><tp:taxon-name-part taxon-name-part-type="genus" reg="Augochloropsis">Augochloropsis</tp:taxon-name-part><tp:taxon-name-part taxon-name-part-type="species" reg="metallica">metallica</tp:taxon-name-part></tp:taxon-name></italic> obtuse pronotal flange indicated by red arrow <bold>F</bold><italic><tp:taxon-name><tp:taxon-name-part taxon-name-part-type="genus" reg="Augochloropsis">Augochloropsis</tp:taxon-name-part><tp:taxon-name-part taxon-name-part-type="species" reg="viridula">viridula</tp:taxon-name-part></tp:taxon-name></italic> obtuse pronotal flange indicated by red arrow <bold>G</bold><italic><tp:taxon-name><tp:taxon-name-part taxon-name-part-type="genus" reg="Augochloropsis">Augochloropsis</tp:taxon-name-part><tp:taxon-name-part taxon-name-part-type="species" reg="humeralis">humeralis</tp:taxon-name-part></tp:taxon-name></italic> metasoma <bold>H</bold><italic><tp:taxon-name><tp:taxon-name-part taxon-name-part-type="genus" reg="Augochloropsis">Augochloropsis</tp:taxon-name-part><tp:taxon-name-part taxon-name-part-type="species" reg="metallica">metallica</tp:taxon-name-part></tp:taxon-name></italic> metasoma <bold>I</bold><italic><tp:taxon-name><tp:taxon-name-part taxon-name-part-type="genus" reg="Augochloropsis">Augochloropsis</tp:taxon-name-part><tp:taxon-name-part taxon-name-part-type="species" reg="viridula">viridula</tp:taxon-name-part></tp:taxon-name></italic> metasoma. Scale bars: 1 mm (<bold>A–F</bold>); 2 mm (<bold>G–I</bold>).</p></caption><graphic xmlns:xlink="http://www.w3.org/1999/xlink" xlink:href="zookeys-1130-103_article-86413__-g016.jpg" position="float" orientation="portrait" xlink:type="simple" id="oo_771325.jpg"><uri content-type="original_file" xlink:type="simple">https://binary.pensoft.net/fig/771325</uri></graphic></fig><fig id="F23" position="float" orientation="portrait"><object-id xmlns:xlink="http://www.w3.org/1999/xlink" content-type="doi" xlink:type="simple">10.3897/zookeys.1130.86413.figure23</object-id><object-id xmlns:xlink="http://www.w3.org/1999/xlink" content-type="arpha" xlink:type="simple">CE54E37E-89AA-56DD-A7FB-C65EA6A751A9</object-id><label>Figure 23.</label><caption><p><italic><tp:taxon-name><tp:taxon-name-part taxon-name-part-type="genus" reg="Augochloropsis">Augochloropsis</tp:taxon-name-part><tp:taxon-name-part taxon-name-part-type="species" reg="fulgida">fulgida</tp:taxon-name-part></tp:taxon-name></italic> holotype female <bold>A</bold> lateral view <bold>B</bold> head <bold>C</bold> rear dorsal view <bold>D</bold> metasoma. Scale bars: 5 mm (<bold>A</bold>); 1 mm (<bold>B</bold>). Images provided by Dr. Joseph Monks (<named-content xmlns:xlink="http://www.w3.org/1999/xlink" content-type="dwc:institutional_code" xlink:title="The Natural History Museum, London" xlink:href="http://grbio.org/institution/natural-history-museum-london" xlink:type="simple">NHMUK</named-content>).</p></caption><graphic xmlns:xlink="http://www.w3.org/1999/xlink" xlink:href="zookeys-1130-103_article-86413__-g023.jpg" position="float" orientation="portrait" xlink:type="simple" id="oo_771332.jpg"><uri content-type="original_file" xlink:type="simple">https://binary.pensoft.net/fig/771332</uri></graphic></fig><fig id="F21" position="float" orientation="portrait"><object-id xmlns:xlink="http://www.w3.org/1999/xlink" content-type="doi" xlink:type="simple">10.3897/zookeys.1130.86413.figure21</object-id><object-id xmlns:xlink="http://www.w3.org/1999/xlink" content-type="arpha" xlink:type="simple">D292C79D-B195-5E6B-8710-EFC445A9CF16</object-id><label>Figure 21.</label><caption><p>Map of specimens examined for this study <bold>A</bold><italic><tp:taxon-name><tp:taxon-name-part taxon-name-part-type="genus" reg="Augochloropsis">Augochloropsis</tp:taxon-name-part><tp:taxon-name-part taxon-name-part-type="species" reg="metallica">metallica</tp:taxon-name-part></tp:taxon-name></italic><bold>B</bold><italic><tp:taxon-name><tp:taxon-name-part taxon-name-part-type="genus" reg="Augochloropsis">Augochloropsis</tp:taxon-name-part><tp:taxon-name-part taxon-name-part-type="species" reg="viridula">viridula</tp:taxon-name-part></tp:taxon-name></italic>. Due to the limited geographic focus of our study, the easternmost extents of the ranges are relatively incomplete.</p></caption><graphic xmlns:xlink="http://www.w3.org/1999/xlink" xlink:href="zookeys-1130-103_article-86413__-g021.jpg" position="float" orientation="portrait" xlink:type="simple" id="oo_771330.jpg"><uri content-type="original_file" xlink:type="simple">https://binary.pensoft.net/fig/771330</uri></graphic></fig></tp:treatment-sec><ref-list><ref id="B52"><mixed-citation xmlns:xlink="http://www.w3.org/1999/xlink" xlink:type="simple"><person-group><name name-style="western"><surname>Smith</surname><given-names>F</given-names></name></person-group> (<year>1853</year>) <source>Catalogue of Hymenopterous Insects in the Collection of the British Museum. Part 1. <tp:taxon-name><tp:taxon-name-part taxon-name-part-type="family">Andrenidae</tp:taxon-name-part></tp:taxon-name> and <tp:taxon-name><tp:taxon-name-part taxon-name-part-type="family">Apidae</tp:taxon-name-part></tp:taxon-name>.</source><publisher-name>British Museum</publisher-name>, <publisher-loc>London</publisher-loc>, <size units="page">465 pp</size>.</mixed-citation></ref><ref id="B39"><mixed-citation xmlns:xlink="http://www.w3.org/1999/xlink" xlink:type="simple"><person-group><name name-style="western"><surname>Patton</surname><given-names>WH</given-names></name></person-group> (<year>1879</year>) <article-title>List of a collection of aculeate <tp:taxon-name><tp:taxon-name-part taxon-name-part-type="order">Hymenoptera</tp:taxon-name-part></tp:taxon-name> made by Mr. S.W. Williston in Northwestern Kansas.</article-title><source>Bulletin of the United States Geological and Geographical Survey of the Territories</source><volume>5</volume>: <fpage>349</fpage>–<lpage>370</lpage>.</mixed-citation></ref><ref id="B46"><mixed-citation xmlns:xlink="http://www.w3.org/1999/xlink" xlink:type="simple"><person-group><name name-style="western"><surname>Robertson</surname><given-names>C</given-names></name></person-group> (<year>1895</year>) <article-title>Notes on bees, with descriptions of new species.–Third paper.</article-title><source>Transactions of the American Entomological Society</source><volume>22</volume>: <fpage>115</fpage>–<lpage>128</lpage>. <ext-link xlink:type="simple" ext-link-type="uri" xlink:href="https://www.biodiversitylibrary.org/item/32378">https://www.biodiversitylibrary.org/item/32378</ext-link></mixed-citation></ref><ref id="B47"><mixed-citation xmlns:xlink="http://www.w3.org/1999/xlink" xlink:type="simple"><person-group><name name-style="western"><surname>Robertson</surname><given-names>C</given-names></name></person-group> (<year>1902</year>) <article-title>Synopsis of <tp:taxon-name><tp:taxon-name-part taxon-name-part-type="subfamily">Halictinae</tp:taxon-name-part></tp:taxon-name>.</article-title><source>Canadian Entomologist</source><volume>34</volume>(<issue>9</issue>): <fpage>243</fpage>–<lpage>250</lpage>. <ext-link xlink:type="simple" ext-link-type="doi" xlink:href="10.4039/Ent34243-9">https://doi.org/10.4039/Ent34243-9</ext-link></mixed-citation></ref><ref id="B7"><mixed-citation xmlns:xlink="http://www.w3.org/1999/xlink" xlink:type="simple"><person-group><name name-style="western"><surname>Cockerell</surname><given-names>TDA</given-names></name></person-group> (<year>1905</year>) <article-title>Notes on some bees in the British Museum.</article-title><source>Transactions of the American Entomological Society</source><volume>31</volume>: <fpage>309</fpage>–<lpage>364</lpage>.</mixed-citation></ref><ref id="B48"><mixed-citation xmlns:xlink="http://www.w3.org/1999/xlink" xlink:type="simple"><person-group><name name-style="western"><surname>Sandhouse</surname><given-names>GA</given-names></name></person-group> (<year>1937</year>) <article-title>The bees of the genera <italic><tp:taxon-name><tp:taxon-name-part taxon-name-part-type="genus">Augochlora</tp:taxon-name-part></tp:taxon-name></italic>, <italic><tp:taxon-name><tp:taxon-name-part taxon-name-part-type="genus">Augochloropsis</tp:taxon-name-part></tp:taxon-name></italic>, and <italic><tp:taxon-name><tp:taxon-name-part taxon-name-part-type="genus">Augochlorella</tp:taxon-name-part></tp:taxon-name></italic> (<tp:taxon-name><tp:taxon-name-part taxon-name-part-type="order">Hymenoptera</tp:taxon-name-part></tp:taxon-name>; <tp:taxon-name><tp:taxon-name-part taxon-name-part-type="superfamily">Apoidea</tp:taxon-name-part></tp:taxon-name>) occurring in the United States.</article-title><source>Journal of the Washington Academy of Sciences</source><volume>27</volume>: <fpage>65</fpage>–<lpage>79</lpage>. <ext-link xlink:type="simple" ext-link-type="uri" xlink:href="https://www.biodiversitylibrary.org/item/122710">https://www.biodiversitylibrary.org/item/122710</ext-link></mixed-citation></ref><ref id="B27"><mixed-citation xmlns:xlink="http://www.w3.org/1999/xlink" xlink:type="simple"><person-group><name name-style="western"><surname>Lovell</surname><given-names>HB</given-names></name></person-group> (<year>1942</year>) <article-title>The bright green bees of the genera <italic><tp:taxon-name><tp:taxon-name-part taxon-name-part-type="genus">Agapostemon</tp:taxon-name-part></tp:taxon-name></italic>, <italic><tp:taxon-name><tp:taxon-name-part taxon-name-part-type="genus">Augochlora</tp:taxon-name-part></tp:taxon-name></italic>, <italic><tp:taxon-name><tp:taxon-name-part taxon-name-part-type="genus">Augochloropsis</tp:taxon-name-part></tp:taxon-name></italic>, and <italic><tp:taxon-name><tp:taxon-name-part taxon-name-part-type="genus">Augochlorella</tp:taxon-name-part></tp:taxon-name></italic> in Kentucky.</article-title><source>Transactions of the Kentucky Academy of Science</source><volume>10</volume>: <fpage>19</fpage>–<lpage>23</lpage>.</mixed-citation></ref><ref id="B15"><mixed-citation xmlns:xlink="http://www.w3.org/1999/xlink" xlink:type="simple"><person-group><name name-style="western"><surname>Dreisbach</surname><given-names>RR</given-names></name></person-group> (<year>1945</year>) <article-title>The green halictine bees of the genera <italic><tp:taxon-name><tp:taxon-name-part taxon-name-part-type="genus">Agapostemon</tp:taxon-name-part></tp:taxon-name></italic>, <italic><tp:taxon-name><tp:taxon-name-part taxon-name-part-type="genus">Augochlora</tp:taxon-name-part></tp:taxon-name></italic>, <italic><tp:taxon-name><tp:taxon-name-part taxon-name-part-type="genus">Augochlorella</tp:taxon-name-part></tp:taxon-name></italic>, and <italic><tp:taxon-name><tp:taxon-name-part taxon-name-part-type="genus">Augochloropsis</tp:taxon-name-part></tp:taxon-name></italic> (<tp:taxon-name><tp:taxon-name-part taxon-name-part-type="order">Hymenoptera</tp:taxon-name-part></tp:taxon-name>: <tp:taxon-name><tp:taxon-name-part taxon-name-part-type="superfamily">Apoidea</tp:taxon-name-part></tp:taxon-name>) in Michigan, with keys and distribution.</article-title><source>Papers of the Michigan Academy of Science, Arts and Letters</source><volume>30</volume>: <fpage>221</fpage>–<lpage>227</lpage>.</mixed-citation></ref><ref id="B16"><mixed-citation xmlns:xlink="http://www.w3.org/1999/xlink" xlink:type="simple"><person-group><name name-style="western"><surname>Eickwort</surname><given-names>GC</given-names></name></person-group> (<year>1969</year>) <article-title>A comparative morphological study and generic revision of the Augochlorine bees (<tp:taxon-name><tp:taxon-name-part taxon-name-part-type="order">Hymenoptera</tp:taxon-name-part></tp:taxon-name>: <tp:taxon-name><tp:taxon-name-part taxon-name-part-type="family">Halictidae</tp:taxon-name-part></tp:taxon-name>).</article-title><source>The University of Kansas Science Bulletin</source><volume>48</volume>: <fpage>326</fpage>–<lpage>524</lpage>. <ext-link xlink:type="simple" ext-link-type="doi" xlink:href="10.5962/bhl.part.11227">https://doi.org/10.5962/bhl.part.11227</ext-link></mixed-citation></ref><ref id="B31"><mixed-citation xmlns:xlink="http://www.w3.org/1999/xlink" xlink:type="simple"><person-group><name name-style="western"><surname>Mitchell</surname><given-names>TB</given-names></name></person-group> (<year>1960</year>) Bees of the Eastern United States. Volume 1. North Carolina Experiment Station Technical Bulletin, 538 pp.</mixed-citation></ref><ref id="B25"><mixed-citation xmlns:xlink="http://www.w3.org/1999/xlink" xlink:type="simple"><person-group><name name-style="western"><surname>Hurd</surname><given-names>PD</given-names></name></person-group> (<year>1979</year>) <article-title>Superfamily <tp:taxon-name><tp:taxon-name-part taxon-name-part-type="superfamily">Apoidea</tp:taxon-name-part></tp:taxon-name>.</article-title> In: <person-group><name name-style="western"><surname>Krombein</surname><given-names>KV</given-names></name><name name-style="western"><surname>Hurd</surname><given-names>PD</given-names></name><name name-style="western"><surname>Smith</surname><given-names>DR</given-names></name><name name-style="western"><surname>Burks</surname><given-names>BD</given-names></name></person-group> (<role>Eds</role>) <issue-title>Catalog of Hymenoptera in America North of Mexico.</issue-title><source>Volume 2. Smithsonian Institution Press, Washington, D.C.</source>, <fpage>1741</fpage>–<lpage>2209</lpage>. <ext-link xlink:type="simple" ext-link-type="doi" xlink:href="10.1007/BF02223710">https://doi.org/10.1007/BF02223710</ext-link></mixed-citation></ref><ref id="B34"><mixed-citation xmlns:xlink="http://www.w3.org/1999/xlink" xlink:type="simple"><person-group><name name-style="western"><surname>Moure</surname><given-names>JS</given-names></name><name name-style="western"><surname>Hurd</surname><given-names>PD</given-names></name></person-group> (<year>1987</year>) <source>An Annotated Catalog of the Halictid Bees of the Western Hemisphere (<tp:taxon-name><tp:taxon-name-part taxon-name-part-type="order">Hymenoptera</tp:taxon-name-part></tp:taxon-name>: <tp:taxon-name><tp:taxon-name-part taxon-name-part-type="family">Halictidae</tp:taxon-name-part></tp:taxon-name>).</source><publisher-name>Smithsonian Institution Press</publisher-name>, <publisher-loc>Washington D.C.</publisher-loc>, <size units="page">405 pp</size>.</mixed-citation></ref><ref id="B21"><mixed-citation xmlns:xlink="http://www.w3.org/1999/xlink" xlink:type="simple"><person-group><name name-style="western"><surname>Gibbs</surname><given-names>J</given-names></name></person-group> (<year>2017</year>) <article-title>Notes on the nests of <italic><tp:taxon-name><tp:taxon-name-part taxon-name-part-type="genus">Augochloropsis</tp:taxon-name-part><tp:taxon-name-part taxon-name-part-type="species">metallica</tp:taxon-name-part><tp:taxon-name-part taxon-name-part-type="subspecies">fulgida</tp:taxon-name-part></tp:taxon-name></italic> and <italic><tp:taxon-name><tp:taxon-name-part taxon-name-part-type="genus">Megachile</tp:taxon-name-part><tp:taxon-name-part taxon-name-part-type="species">mucida</tp:taxon-name-part></tp:taxon-name></italic> in central Michigan (<tp:taxon-name><tp:taxon-name-part taxon-name-part-type="order">Hymenoptera</tp:taxon-name-part></tp:taxon-name>: <tp:taxon-name><tp:taxon-name-part taxon-name-part-type="family">Halictidae</tp:taxon-name-part></tp:taxon-name>, <tp:taxon-name><tp:taxon-name-part taxon-name-part-type="family">Megachilidae</tp:taxon-name-part></tp:taxon-name>).</article-title><source>Great Lakes Entomologist</source><volume>50</volume>: <fpage>17</fpage>–<lpage>24</lpage>.</mixed-citation></ref><ref id="B55"><mixed-citation xmlns:xlink="http://www.w3.org/1999/xlink" xlink:type="simple"><person-group><name name-style="western"><surname>Stephenson</surname><given-names>P</given-names></name><name name-style="western"><surname>Griswold</surname><given-names>T</given-names></name><name name-style="western"><surname>Arduser</surname><given-names>M</given-names></name><name name-style="western"><surname>Dowling</surname><given-names>A</given-names></name><name name-style="western"><surname>Krementz</surname><given-names>D</given-names></name></person-group> (<year>2018</year>) Checklist of bees (<tp:taxon-name><tp:taxon-name-part taxon-name-part-type="order">Hymenoptera</tp:taxon-name-part></tp:taxon-name>: <tp:taxon-name><tp:taxon-name-part taxon-name-part-type="superfamily">Apoidea</tp:taxon-name-part></tp:taxon-name>) from managed emergent wetlands in the lower Mississippi Alluvial Valley of Arkansas. Biodiversity Data Journal 6: e24071. <ext-link xlink:type="simple" ext-link-type="doi" xlink:href="10.3897/BDJ.6.e24071">https://doi.org/10.3897/BDJ.6.e24071</ext-link></mixed-citation></ref><ref id="B4"><mixed-citation xmlns:xlink="http://www.w3.org/1999/xlink" xlink:type="simple"><person-group><name name-style="western"><surname>Camilo</surname><given-names>GR</given-names></name><name name-style="western"><surname>Muñiz</surname><given-names>PA</given-names></name><name name-style="western"><surname>Arduser</surname><given-names>MS</given-names></name><name name-style="western"><surname>Spevak</surname><given-names>EM</given-names></name></person-group> (<year>2018</year>) <article-title>A checklist of the bees (<tp:taxon-name><tp:taxon-name-part taxon-name-part-type="order">Hymenoptera</tp:taxon-name-part></tp:taxon-name>: <tp:taxon-name><tp:taxon-name-part taxon-name-part-type="superfamily">Apoidea</tp:taxon-name-part></tp:taxon-name>) of St. Louis, Missouri, USA.</article-title><source>Journal of the Kansas Entomological Society</source><volume>90</volume>(<issue>3</issue>): <fpage>175</fpage>–<lpage>188</lpage>. <ext-link xlink:type="simple" ext-link-type="doi" xlink:href="10.2317/0022-8567-90.3.175">https://doi.org/10.2317/0022-8567-90.3.175</ext-link></mixed-citation></ref><ref id="B14"><mixed-citation xmlns:xlink="http://www.w3.org/1999/xlink" xlink:type="simple"><person-group><name name-style="western"><surname>Decker</surname><given-names>BL</given-names></name><name name-style="western"><surname>Bryan</surname><given-names>C</given-names></name><name name-style="western"><surname>Kassim</surname><given-names>L</given-names></name><name name-style="western"><surname>Soley</surname><given-names>N</given-names></name><name name-style="western"><surname>Sipes</surname><given-names>SD</given-names></name><name name-style="western"><surname>Arduser</surname><given-names>M</given-names></name><name name-style="western"><surname>Harmon-Threatt</surname><given-names>AN</given-names></name></person-group> (<year>2020</year>) <article-title>Preliminary Illinois bee species checklist (<tp:taxon-name><tp:taxon-name-part taxon-name-part-type="order">Hymenoptera</tp:taxon-name-part></tp:taxon-name>: <tp:taxon-name><tp:taxon-name-part taxon-name-part-type="superfamily">Apoidea</tp:taxon-name-part></tp:taxon-name>) and use of museum collections.</article-title><source>Journal of the Kansas Entomological Society</source><volume>93</volume>(<issue>1</issue>): <fpage>34</fpage>–<lpage>74</lpage>. <ext-link xlink:type="simple" ext-link-type="doi" xlink:href="10.2317/0022-8567-93.1.34">https://doi.org/10.2317/0022-8567-93.1.34</ext-link></mixed-citation></ref><ref id="B33"><mixed-citation xmlns:xlink="http://www.w3.org/1999/xlink" xlink:type="simple"><person-group><name name-style="western"><surname>Moure</surname><given-names>JS</given-names></name></person-group> (<year>1960</year>) <article-title>Notes on the types of the Neotropical bees described by Fabricius (<tp:taxon-name><tp:taxon-name-part taxon-name-part-type="order">Hymenoptera</tp:taxon-name-part></tp:taxon-name>: <tp:taxon-name><tp:taxon-name-part taxon-name-part-type="superfamily">Apoidea</tp:taxon-name-part></tp:taxon-name>).</article-title><source>Studia Entomologica</source><volume>3</volume>: <fpage>97</fpage>–<lpage>160</lpage>.</mixed-citation></ref></ref-list></tp:taxon-treatment>
