# Supplementary material for: ﻿A review of the Augochloropsis (Hymenoptera, Halictidae) and keys to the shiny green Halictinae of the midwestern United States
Source: Zookeys. 2022 Nov 18;1130:103–52. doi: 10.3897/zookeys.1130.86413 (PMC9836709; doi:10.3897/zookeys.1130.86413)
Supplement: XML Treatment for Augochloropsis (Paraugochloropsis) anonyma [file zookeys.1130.86413-treatment17.xml]

<!DOCTYPE tp:taxon-treatment
  PUBLIC "-//TaxonX//DTD Taxonomic Treatment Publishing DTD v0 20100105//EN" "tax-treatment-NSO.dtd">
<tp:taxon-treatment xmlns:tp="http://www.plazi.org/taxpub"><tp:treatment-meta><kwd-group><label>Taxon classification</label><kwd>
                <named-content content-type="kingdom">Animalia</named-content>
              </kwd><kwd>
                <named-content content-type="order">Hymenoptera</named-content>
              </kwd><kwd>
                <named-content content-type="family">Halictidae</named-content>
              </kwd></kwd-group><mixed-citation publication-type="journal"><person-group><name><surname>Portman</surname><given-names>Zachary M.</given-names></name><name><surname>Arduser</surname><given-names>Mike</given-names></name><name><surname>Lane</surname><given-names>Ian G.</given-names></name><name><surname>Cariveau</surname><given-names>Daniel P.</given-names></name></person-group><article-title>﻿A review of the <italic><tp:taxon-name><tp:taxon-name-part taxon-name-part-type="genus" reg="Augochloropsis">Augochloropsis</tp:taxon-name-part></tp:taxon-name></italic> (<tp:taxon-name><tp:taxon-name-part taxon-name-part-type="order">Hymenoptera</tp:taxon-name-part></tp:taxon-name>, <tp:taxon-name><tp:taxon-name-part taxon-name-part-type="family">Halictidae</tp:taxon-name-part></tp:taxon-name>) and keys to the shiny green <tp:taxon-name><tp:taxon-name-part taxon-name-part-type="subfamily">Halictinae</tp:taxon-name-part></tp:taxon-name> of the midwestern United States</article-title><source>Zookeys</source><day>18</day><month>11</month><year>2022</year><volume>1130</volume><fpage>103</fpage><lpage>152</lpage><pub-id pub-id-type="doi">10.3897/zookeys.1130.86413</pub-id></mixed-citation></tp:treatment-meta><tp:nomenclature><label>﻿</label><tp:taxon-name><object-id xmlns:xlink="http://www.w3.org/1999/xlink" content-type="arpha" xlink:type="simple">BB67D262-7F85-5D6A-9BB1-DF7C093E0DAE</object-id><tp:taxon-name-part taxon-name-part-type="genus" reg="Augochloropsis">Augochloropsis</tp:taxon-name-part> (<tp:taxon-name-part taxon-name-part-type="subgenus" reg="Paraugochloropsis">Paraugochloropsis</tp:taxon-name-part>) <tp:taxon-name-part taxon-name-part-type="species" reg="anonyma">anonyma</tp:taxon-name-part></tp:taxon-name><tp:taxon-authority>Cockerell</tp:taxon-authority><tp:nomenclature-citation-list><tp:nomenclature-citation><tp:taxon-name>
                  <tp:taxon-name-part taxon-name-part-type="genus" reg="Augochlora">Augochlora</tp:taxon-name-part>
                  <tp:taxon-name-part taxon-name-part-type="species" reg="anonyma">anonyma</tp:taxon-name-part>
                </tp:taxon-name><comment>Cockerell, 1922: 15 ♀. <bold>Holotype</bold>: ♀ USA, Florida, No Name Key [<named-content xmlns:xlink="http://www.w3.org/1999/xlink" content-type="dwc:institutional_code" xlink:title="Smithsonian National Museum of Natural History" xlink:href="http://grbio.org/institution/smithsonian-institution-national-museum-natural-history-0" xlink:type="simple">USNM</named-content>, catalog #53678 barcode #: 00536758, Type #: 2489]. Images examined by ZP and MA. Online record: <ext-link xmlns:xlink="http://www.w3.org/1999/xlink" xlink:type="simple" ext-link-type="uri" xlink:href="http://n2t.net/ark:/65665/347b15a43-e8d1-4195-8eaf-f8ac9cbbec94">http://n2t.net/ark:/65665/347b15a43-e8d1-4195-8eaf-f8ac9cbbec94</ext-link> (labels read “No Name / Key 3.98 Fla // GN Collins / Collector // CL Pollard / Collector // TypeNo. / 24890 / U.S.N.M. [red label] // Augochlora / anonyma / Ckll. TYPE.”).</comment></tp:nomenclature-citation><tp:nomenclature-citation><tp:taxon-name>
                  <tp:taxon-name-part taxon-name-part-type="genus" reg="Augochloropsis">Augochloropsis</tp:taxon-name-part>
                  <tp:taxon-name-part taxon-name-part-type="species" reg="cuprea">cuprea</tp:taxon-name-part>
                </tp:taxon-name><comment>(in <xref ref-type="bibr" rid="B48">Sandhouse 1937</xref> [in part]: key).</comment></tp:nomenclature-citation><tp:nomenclature-citation><tp:taxon-name><tp:taxon-name-part taxon-name-part-type="genus" reg="Augochloropsis">Augochloropsis</tp:taxon-name-part> (<tp:taxon-name-part taxon-name-part-type="subgenus" reg="Paraugochloropsis">Paraugochloropsis</tp:taxon-name-part>) <tp:taxon-name-part taxon-name-part-type="species" reg="anonyma">anonyma</tp:taxon-name-part></tp:taxon-name><comment>(in <xref ref-type="bibr" rid="B31">Mitchell 1960</xref>: key, redescription of female, first description of male; <xref ref-type="bibr" rid="B25">Hurd 1979</xref>: catalog).</comment></tp:nomenclature-citation></tp:nomenclature-citation-list></tp:nomenclature><tp:treatment-sec sec-type="diagnosis" id="SECID0EADGK"><title>Diagnosis.</title><p>Both sexes of <italic><tp:taxon-name><tp:taxon-name-part taxon-name-part-type="genus" reg="Augochloropsis">Augochloropsis</tp:taxon-name-part><tp:taxon-name-part taxon-name-part-type="species" reg="anonyma">anonyma</tp:taxon-name-part></tp:taxon-name></italic> can be recognized by the short propodeal triangle, which is impressed and narrower than the metanotum (Fig. <xref ref-type="fig" rid="F17">17E</xref>). <italic><tp:taxon-name><tp:taxon-name-part taxon-name-part-type="genus" reg="Augochloropsis">Augochloropsis</tp:taxon-name-part><tp:taxon-name-part taxon-name-part-type="species" reg="anonyma">anonyma</tp:taxon-name-part></tp:taxon-name></italic> are most likely to be confused with <italic><tp:taxon-name><tp:taxon-name-part taxon-name-part-type="genus" reg="Augochloropsis">Augochloropsis</tp:taxon-name-part><tp:taxon-name-part taxon-name-part-type="species" reg="viridula">viridula</tp:taxon-name-part></tp:taxon-name></italic>, as they overlap in range, and both have shining integument and poorly developed apical hair fringes on the metasoma. <italic><tp:taxon-name><tp:taxon-name-part taxon-name-part-type="genus" reg="Augochloropsis">Augochloropsis</tp:taxon-name-part><tp:taxon-name-part taxon-name-part-type="species" reg="anonyma">anonyma</tp:taxon-name-part></tp:taxon-name></italic> females can be recognized by the presence of dark pubescence on T2–T4, whereas <italic><tp:taxon-name><tp:taxon-name-part taxon-name-part-type="genus" reg="Augochloropsis">Augochloropsis</tp:taxon-name-part><tp:taxon-name-part taxon-name-part-type="species" reg="viridula">viridula</tp:taxon-name-part></tp:taxon-name></italic> lacks dark pubescence. In addition, <italic><tp:taxon-name><tp:taxon-name-part taxon-name-part-type="genus" reg="Augochloropsis">Augochloropsis</tp:taxon-name-part><tp:taxon-name-part taxon-name-part-type="species" reg="anonyma">anonyma</tp:taxon-name-part></tp:taxon-name></italic> has the propodeum dorsal surface impressed, shining, and relatively narrow with its medial length slightly less than the medial length of the metanotum (Fig. <xref ref-type="fig" rid="F17">17E</xref>). In comparison, <italic><tp:taxon-name><tp:taxon-name-part taxon-name-part-type="genus" reg="Augochloropsis">Augochloropsis</tp:taxon-name-part><tp:taxon-name-part taxon-name-part-type="species" reg="viridula">viridula</tp:taxon-name-part></tp:taxon-name></italic> has the propodeum dorsal surface flat throughout, not impressed, and relatively broad, its medial length dorsally as long (or longer) than the medial length of the metanotum (Fig. <xref ref-type="fig" rid="F17">17C</xref>).</p><fig id="F21" position="float" orientation="portrait"><object-id xmlns:xlink="http://www.w3.org/1999/xlink" content-type="doi" xlink:type="simple">10.3897/zookeys.1130.86413.figure21</object-id><object-id xmlns:xlink="http://www.w3.org/1999/xlink" content-type="arpha" xlink:type="simple">D292C79D-B195-5E6B-8710-EFC445A9CF16</object-id><label>Figure 21.</label><caption><p>Map of specimens examined for this study <bold>A</bold><italic><tp:taxon-name><tp:taxon-name-part taxon-name-part-type="genus" reg="Augochloropsis">Augochloropsis</tp:taxon-name-part><tp:taxon-name-part taxon-name-part-type="species" reg="metallica">metallica</tp:taxon-name-part></tp:taxon-name></italic><bold>B</bold><italic><tp:taxon-name><tp:taxon-name-part taxon-name-part-type="genus" reg="Augochloropsis">Augochloropsis</tp:taxon-name-part><tp:taxon-name-part taxon-name-part-type="species" reg="viridula">viridula</tp:taxon-name-part></tp:taxon-name></italic>. Due to the limited geographic focus of our study, the easternmost extents of the ranges are relatively incomplete.</p></caption><graphic xmlns:xlink="http://www.w3.org/1999/xlink" xlink:href="zookeys-1130-103_article-86413__-g021.jpg" position="float" orientation="portrait" xlink:type="simple" id="oo_771330.jpg"><uri content-type="original_file" xlink:type="simple">https://binary.pensoft.net/fig/771330</uri></graphic></fig><p><italic><tp:taxon-name><tp:taxon-name-part taxon-name-part-type="genus" reg="Augochloropsis">Augochloropsis</tp:taxon-name-part><tp:taxon-name-part taxon-name-part-type="species" reg="anonyma">anonyma</tp:taxon-name-part></tp:taxon-name></italic> is also similar to <italic><tp:taxon-name><tp:taxon-name-part taxon-name-part-type="genus" reg="Augochloropsis">Augochloropsis</tp:taxon-name-part><tp:taxon-name-part taxon-name-part-type="species" reg="fulgida">fulgida</tp:taxon-name-part></tp:taxon-name></italic> because both share the character of dark hairs on the metasoma (see Fig. <xref ref-type="fig" rid="F23">23C, D</xref> for <italic><tp:taxon-name><tp:taxon-name-part taxon-name-part-type="genus" reg="Augochloropsis"/><tp:taxon-name-part taxon-name-part-type="species" reg="fulgida">fulgida</tp:taxon-name-part></tp:taxon-name></italic>). However, the narrow propodeal triangle of <italic><tp:taxon-name><tp:taxon-name-part taxon-name-part-type="genus" reg="Augochloropsis">Augochloropsis</tp:taxon-name-part><tp:taxon-name-part taxon-name-part-type="species" reg="anonyma">anonyma</tp:taxon-name-part></tp:taxon-name></italic> (Fig. <xref ref-type="fig" rid="F17">17E</xref>) separates these two species, as <italic><tp:taxon-name><tp:taxon-name-part taxon-name-part-type="genus" reg="Augochloropsis">Augochloropsis</tp:taxon-name-part><tp:taxon-name-part taxon-name-part-type="species" reg="fulgida">fulgida</tp:taxon-name-part></tp:taxon-name></italic> has the propodeal triangle broader (visible in Fig. <xref ref-type="fig" rid="F23">23C</xref>).</p></tp:treatment-sec><tp:treatment-sec sec-type="comments" id="SECID0EKJGK"><title>Comments.</title><p><italic><tp:taxon-name><tp:taxon-name-part taxon-name-part-type="genus" reg="Augochloropsis">Augochloropsis</tp:taxon-name-part><tp:taxon-name-part taxon-name-part-type="species" reg="anonyma">anonyma</tp:taxon-name-part></tp:taxon-name></italic> is known from the far southeastern US, and we have examined material from Florida and Georgia (Fig. <xref ref-type="fig" rid="F18">18</xref>). <xref ref-type="bibr" rid="B31">Mitchell (1960)</xref> reports it occurring as far north as North Carolina.</p></tp:treatment-sec><tp:treatment-sec><!--Section generated to contain objects referenced in tp:taxon-treatment.--><fig id="F17" position="float" orientation="portrait"><object-id xmlns:xlink="http://www.w3.org/1999/xlink" content-type="doi" xlink:type="simple">10.3897/zookeys.1130.86413.figure17</object-id><object-id xmlns:xlink="http://www.w3.org/1999/xlink" content-type="arpha" xlink:type="simple">A93173F7-2E7F-57E6-A406-84861BE6C949</object-id><label>Figure 17.</label><caption><p><italic><tp:taxon-name><tp:taxon-name-part taxon-name-part-type="genus" reg="Augochloropsis">Augochloropsis</tp:taxon-name-part></tp:taxon-name></italic> female propodea <bold>A</bold><italic><tp:taxon-name><tp:taxon-name-part taxon-name-part-type="genus" reg="Augochloropsis">Augochloropsis</tp:taxon-name-part><tp:taxon-name-part taxon-name-part-type="species" reg="humeralis">humeralis</tp:taxon-name-part></tp:taxon-name></italic><bold>B</bold><italic><tp:taxon-name><tp:taxon-name-part taxon-name-part-type="genus" reg="Augochloropsis">Augochloropsis</tp:taxon-name-part><tp:taxon-name-part taxon-name-part-type="species" reg="metallica">metallica</tp:taxon-name-part></tp:taxon-name></italic><bold>C</bold><italic><tp:taxon-name><tp:taxon-name-part taxon-name-part-type="genus" reg="Augochloropsis">Augochloropsis</tp:taxon-name-part><tp:taxon-name-part taxon-name-part-type="species" reg="viridula">viridula</tp:taxon-name-part></tp:taxon-name></italic><bold>D</bold><italic><tp:taxon-name><tp:taxon-name-part taxon-name-part-type="genus" reg="Augochloropsis">Augochloropsis</tp:taxon-name-part><tp:taxon-name-part taxon-name-part-type="species" reg="sumptuosa">sumptuosa</tp:taxon-name-part></tp:taxon-name></italic><bold>E</bold><italic><tp:taxon-name><tp:taxon-name-part taxon-name-part-type="genus" reg="Augochloropsis">Augochloropsis</tp:taxon-name-part><tp:taxon-name-part taxon-name-part-type="species" reg="anonyma">anonyma</tp:taxon-name-part></tp:taxon-name></italic><bold>F</bold><italic><tp:taxon-name><tp:taxon-name-part taxon-name-part-type="genus" reg="Augochloropsis">Augochloropsis</tp:taxon-name-part></tp:taxon-name></italic> sp. (likely undescribed species from Eastland, Texas). Scale bars: 1 mm, all images at the same scale.</p></caption><graphic xmlns:xlink="http://www.w3.org/1999/xlink" xlink:href="zookeys-1130-103_article-86413__-g017.jpg" position="float" orientation="portrait" xlink:type="simple" id="oo_771326.jpg"><uri content-type="original_file" xlink:type="simple">https://binary.pensoft.net/fig/771326</uri></graphic></fig><fig id="F23" position="float" orientation="portrait"><object-id xmlns:xlink="http://www.w3.org/1999/xlink" content-type="doi" xlink:type="simple">10.3897/zookeys.1130.86413.figure23</object-id><object-id xmlns:xlink="http://www.w3.org/1999/xlink" content-type="arpha" xlink:type="simple">CE54E37E-89AA-56DD-A7FB-C65EA6A751A9</object-id><label>Figure 23.</label><caption><p><italic><tp:taxon-name><tp:taxon-name-part taxon-name-part-type="genus" reg="Augochloropsis">Augochloropsis</tp:taxon-name-part><tp:taxon-name-part taxon-name-part-type="species" reg="fulgida">fulgida</tp:taxon-name-part></tp:taxon-name></italic> holotype female <bold>A</bold> lateral view <bold>B</bold> head <bold>C</bold> rear dorsal view <bold>D</bold> metasoma. Scale bars: 5 mm (<bold>A</bold>); 1 mm (<bold>B</bold>). Images provided by Dr. Joseph Monks (<named-content xmlns:xlink="http://www.w3.org/1999/xlink" content-type="dwc:institutional_code" xlink:title="The Natural History Museum, London" xlink:href="http://grbio.org/institution/natural-history-museum-london" xlink:type="simple">NHMUK</named-content>).</p></caption><graphic xmlns:xlink="http://www.w3.org/1999/xlink" xlink:href="zookeys-1130-103_article-86413__-g023.jpg" position="float" orientation="portrait" xlink:type="simple" id="oo_771332.jpg"><uri content-type="original_file" xlink:type="simple">https://binary.pensoft.net/fig/771332</uri></graphic></fig><fig id="F18" position="float" orientation="portrait"><object-id xmlns:xlink="http://www.w3.org/1999/xlink" content-type="doi" xlink:type="simple">10.3897/zookeys.1130.86413.figure18</object-id><object-id xmlns:xlink="http://www.w3.org/1999/xlink" content-type="arpha" xlink:type="simple">E632F6B5-67D1-5772-999A-00F8DFC40F23</object-id><label>Figure 18.</label><caption><p>Map of specimens or observations examined for this study from the species <italic><tp:taxon-name><tp:taxon-name-part taxon-name-part-type="genus" reg="Augochloropsis">Augochloropsis</tp:taxon-name-part><tp:taxon-name-part taxon-name-part-type="species" reg="humeralis">humeralis</tp:taxon-name-part></tp:taxon-name></italic>, <italic><tp:taxon-name><tp:taxon-name-part taxon-name-part-type="genus" reg="Augochloropsis">Augochloropsis</tp:taxon-name-part><tp:taxon-name-part taxon-name-part-type="species" reg="anonyma">anonyma</tp:taxon-name-part></tp:taxon-name></italic>, and <italic><tp:taxon-name><tp:taxon-name-part taxon-name-part-type="genus" reg="Augochloropsis">Augochloropsis</tp:taxon-name-part><tp:taxon-name-part taxon-name-part-type="species" reg="fulgida">fulgida</tp:taxon-name-part></tp:taxon-name></italic>.</p></caption><graphic xmlns:xlink="http://www.w3.org/1999/xlink" xlink:href="zookeys-1130-103_article-86413__-g018.jpg" position="float" orientation="portrait" xlink:type="simple" id="oo_771327.jpg"><uri content-type="original_file" xlink:type="simple">https://binary.pensoft.net/fig/771327</uri></graphic></fig></tp:treatment-sec><ref-list><ref id="B48"><mixed-citation xmlns:xlink="http://www.w3.org/1999/xlink" xlink:type="simple"><person-group><name name-style="western"><surname>Sandhouse</surname><given-names>GA</given-names></name></person-group> (<year>1937</year>) <article-title>The bees of the genera <italic><tp:taxon-name><tp:taxon-name-part taxon-name-part-type="genus">Augochlora</tp:taxon-name-part></tp:taxon-name></italic>, <italic><tp:taxon-name><tp:taxon-name-part taxon-name-part-type="genus">Augochloropsis</tp:taxon-name-part></tp:taxon-name></italic>, and <italic><tp:taxon-name><tp:taxon-name-part taxon-name-part-type="genus">Augochlorella</tp:taxon-name-part></tp:taxon-name></italic> (<tp:taxon-name><tp:taxon-name-part taxon-name-part-type="order">Hymenoptera</tp:taxon-name-part></tp:taxon-name>; <tp:taxon-name><tp:taxon-name-part taxon-name-part-type="superfamily">Apoidea</tp:taxon-name-part></tp:taxon-name>) occurring in the United States.</article-title><source>Journal of the Washington Academy of Sciences</source><volume>27</volume>: <fpage>65</fpage>–<lpage>79</lpage>. <ext-link xlink:type="simple" ext-link-type="uri" xlink:href="https://www.biodiversitylibrary.org/item/122710">https://www.biodiversitylibrary.org/item/122710</ext-link></mixed-citation></ref><ref id="B31"><mixed-citation xmlns:xlink="http://www.w3.org/1999/xlink" xlink:type="simple"><person-group><name name-style="western"><surname>Mitchell</surname><given-names>TB</given-names></name></person-group> (<year>1960</year>) Bees of the Eastern United States. Volume 1. North Carolina Experiment Station Technical Bulletin, 538 pp.</mixed-citation></ref><ref id="B25"><mixed-citation xmlns:xlink="http://www.w3.org/1999/xlink" xlink:type="simple"><person-group><name name-style="western"><surname>Hurd</surname><given-names>PD</given-names></name></person-group> (<year>1979</year>) <article-title>Superfamily <tp:taxon-name><tp:taxon-name-part taxon-name-part-type="superfamily">Apoidea</tp:taxon-name-part></tp:taxon-name>.</article-title> In: <person-group><name name-style="western"><surname>Krombein</surname><given-names>KV</given-names></name><name name-style="western"><surname>Hurd</surname><given-names>PD</given-names></name><name name-style="western"><surname>Smith</surname><given-names>DR</given-names></name><name name-style="western"><surname>Burks</surname><given-names>BD</given-names></name></person-group> (<role>Eds</role>) <issue-title>Catalog of Hymenoptera in America North of Mexico.</issue-title><source>Volume 2. Smithsonian Institution Press, Washington, D.C.</source>, <fpage>1741</fpage>–<lpage>2209</lpage>. <ext-link xlink:type="simple" ext-link-type="doi" xlink:href="10.1007/BF02223710">https://doi.org/10.1007/BF02223710</ext-link></mixed-citation></ref></ref-list></tp:taxon-treatment>
