# Supplementary material for: ﻿A review of the Augochloropsis (Hymenoptera, Halictidae) and keys to the shiny green Halictinae of the midwestern United States
Source: Zookeys. 2022 Nov 18;1130:103–52. doi: 10.3897/zookeys.1130.86413 (PMC9836709; doi:10.3897/zookeys.1130.86413)
Supplement: XML Treatment for Augochloropsis (Paraugochloropsis) cuprea [file zookeys.1130.86413-treatment18.xml]

<!DOCTYPE tp:taxon-treatment
  PUBLIC "-//TaxonX//DTD Taxonomic Treatment Publishing DTD v0 20100105//EN" "tax-treatment-NSO.dtd">
<tp:taxon-treatment xmlns:tp="http://www.plazi.org/taxpub"><tp:treatment-meta><kwd-group><label>Taxon classification</label><kwd>
                <named-content content-type="kingdom">Animalia</named-content>
              </kwd><kwd>
                <named-content content-type="order">Hymenoptera</named-content>
              </kwd><kwd>
                <named-content content-type="family">Halictidae</named-content>
              </kwd></kwd-group><mixed-citation publication-type="journal"><person-group><name><surname>Portman</surname><given-names>Zachary M.</given-names></name><name><surname>Arduser</surname><given-names>Mike</given-names></name><name><surname>Lane</surname><given-names>Ian G.</given-names></name><name><surname>Cariveau</surname><given-names>Daniel P.</given-names></name></person-group><article-title>﻿A review of the <italic><tp:taxon-name><tp:taxon-name-part taxon-name-part-type="genus" reg="Augochloropsis">Augochloropsis</tp:taxon-name-part></tp:taxon-name></italic> (<tp:taxon-name><tp:taxon-name-part taxon-name-part-type="order">Hymenoptera</tp:taxon-name-part></tp:taxon-name>, <tp:taxon-name><tp:taxon-name-part taxon-name-part-type="family">Halictidae</tp:taxon-name-part></tp:taxon-name>) and keys to the shiny green <tp:taxon-name><tp:taxon-name-part taxon-name-part-type="subfamily">Halictinae</tp:taxon-name-part></tp:taxon-name> of the midwestern United States</article-title><source>Zookeys</source><day>18</day><month>11</month><year>2022</year><volume>1130</volume><fpage>103</fpage><lpage>152</lpage><pub-id pub-id-type="doi">10.3897/zookeys.1130.86413</pub-id></mixed-citation></tp:treatment-meta><tp:nomenclature><label>﻿</label><tp:taxon-name><object-id xmlns:xlink="http://www.w3.org/1999/xlink" content-type="arpha" xlink:type="simple">0562824D-D2EC-5427-97DB-7290F59096AE</object-id><tp:taxon-name-part taxon-name-part-type="genus" reg="Augochloropsis">Augochloropsis</tp:taxon-name-part> (<tp:taxon-name-part taxon-name-part-type="subgenus" reg="Paraugochloropsis">Paraugochloropsis</tp:taxon-name-part>) <tp:taxon-name-part taxon-name-part-type="species" reg="cuprea">cuprea</tp:taxon-name-part></tp:taxon-name><tp:taxon-authority>(Smith)</tp:taxon-authority><tp:taxon-status xmlns:xlink="http://www.w3.org/1999/xlink" xlink:type="simple">stat. nov.</tp:taxon-status><tp:nomenclature-citation-list><tp:nomenclature-citation><tp:taxon-name>
                  <tp:taxon-name-part taxon-name-part-type="genus" reg="Augochlora">Augochlora</tp:taxon-name-part>
                  <tp:taxon-name-part taxon-name-part-type="species" reg="cuprea">cuprea</tp:taxon-name-part>
                </tp:taxon-name><comment>Smith, 1853: 79 ♀. Images examined by ZP and MA (Fig. <xref ref-type="fig" rid="F22">22</xref>). <bold>Holotype</bold>: ♀ North America [<abbrev xmlns:xlink="http://www.w3.org/1999/xlink" xlink:title="University Museum of Natural History, Oxford" id="ABBRID0E6LGK" xlink:type="simple">OUMNH</abbrev>]. (Labels read: “[small square with illegible markings] // HOLOTYPE / Augochloropsis /cuprea (Sm) / J.S. Moure 1957 // Probably the Holotype as labelled. No specimen labelled Type in B.M. / C.D. Michener in litt. 13 VIII 1965”).</comment></tp:nomenclature-citation><tp:nomenclature-citation><tp:taxon-name>
                  <tp:taxon-name-part taxon-name-part-type="genus" reg="Augochloropsis">Augochloropsis</tp:taxon-name-part>
                  <tp:taxon-name-part taxon-name-part-type="species" reg="cuprea">cuprea</tp:taxon-name-part>
                </tp:taxon-name><comment>(in <xref ref-type="bibr" rid="B48">Sandhouse 1937</xref> [in part]: key).</comment></tp:nomenclature-citation></tp:nomenclature-citation-list></tp:nomenclature><tp:treatment-sec sec-type="comments" id="SECID0EUMGK"><title>Comments.</title><p>The type of <italic><tp:taxon-name><tp:taxon-name-part taxon-name-part-type="genus" reg="Augochloropsis">Augochloropsis</tp:taxon-name-part><tp:taxon-name-part taxon-name-part-type="species" reg="cuprea">cuprea</tp:taxon-name-part></tp:taxon-name></italic> (Fig. <xref ref-type="fig" rid="F22">22</xref>) was located in the Oxford Museum, and based on the label, it was examined by J.S. Moure in 1957 and C.D. Michener in 1965. The specimen is not clearly labeled as the type, but both Moure and Michener agreed that it was likely the holotype. <xref ref-type="bibr" rid="B48">Sandhouse (1937)</xref> appears to have only examined the type by proxy through sawfly taxonomist R. B. Benson and <xref ref-type="bibr" rid="B31">Mitchell (1960)</xref> did not examine it.</p><p><italic><tp:taxon-name><tp:taxon-name-part taxon-name-part-type="genus" reg="Augochloropsis">Augochloropsis</tp:taxon-name-part><tp:taxon-name-part taxon-name-part-type="species" reg="cuprea">cuprea</tp:taxon-name-part></tp:taxon-name></italic> was considered a junior synonym of <italic><tp:taxon-name><tp:taxon-name-part taxon-name-part-type="genus" reg="Augochloropsis">Augochloropsis</tp:taxon-name-part><tp:taxon-name-part taxon-name-part-type="species" reg="metallica">metallica</tp:taxon-name-part><tp:taxon-name-part taxon-name-part-type="subspecies" reg="metallica">metallica</tp:taxon-name-part></tp:taxon-name></italic> by both <xref ref-type="bibr" rid="B33">Moure (1960)</xref> and <xref ref-type="bibr" rid="B31">Mitchell (1960)</xref>. However, examination of the type of <italic><tp:taxon-name><tp:taxon-name-part taxon-name-part-type="genus" reg="Augochloropsis">Augochloropsis</tp:taxon-name-part><tp:taxon-name-part taxon-name-part-type="species" reg="cuprea">cuprea</tp:taxon-name-part></tp:taxon-name></italic> reveals that it is distinct from <italic><tp:taxon-name><tp:taxon-name-part taxon-name-part-type="genus" reg="Augochloropsis">Augochloropsis</tp:taxon-name-part><tp:taxon-name-part taxon-name-part-type="species" reg="metallica">metallica</tp:taxon-name-part></tp:taxon-name></italic> based on the short T2 fringe (Fig. <xref ref-type="fig" rid="F22">22D</xref>), the relatively short T3 impressed area (Fig. <xref ref-type="fig" rid="F22">22D</xref>), the presence of some black hairs on the metasoma (Fig. <xref ref-type="fig" rid="F22">22A, D</xref>), the more shining propodeum (Fig. <xref ref-type="fig" rid="F22">22C</xref>), and the short posterior carina of the propodeum (Fig. <xref ref-type="fig" rid="F22">22C, D</xref>). As a result, we recognize the two forms as heterospecific and thus <italic><tp:taxon-name><tp:taxon-name-part taxon-name-part-type="genus" reg="Augochloropsis">Augochloropsis</tp:taxon-name-part><tp:taxon-name-part taxon-name-part-type="species" reg="cuprea">cuprea</tp:taxon-name-part></tp:taxon-name></italic> as a valid species.</p><fig id="F22" position="float" orientation="portrait"><object-id xmlns:xlink="http://www.w3.org/1999/xlink" content-type="doi" xlink:type="simple">10.3897/zookeys.1130.86413.figure22</object-id><object-id xmlns:xlink="http://www.w3.org/1999/xlink" content-type="arpha" xlink:type="simple">86734870-1E9E-5329-9C60-63C6728752E9</object-id><label>Figure 22.</label><caption><p><italic><tp:taxon-name><tp:taxon-name-part taxon-name-part-type="genus" reg="Augochloropsis">Augochloropsis</tp:taxon-name-part><tp:taxon-name-part taxon-name-part-type="species" reg="cuprea">cuprea</tp:taxon-name-part></tp:taxon-name></italic> holotype female <bold>A</bold> lateral view <bold>B</bold> head <bold>C</bold> rear dorsal view of propodeum <bold>D</bold> metasoma. Scale bars: 5 mm (<bold>A</bold>); 1 mm (<bold>B</bold>); 1 mm (<bold>D</bold>). Images provided by Dr. James Hogan (<abbrev xmlns:xlink="http://www.w3.org/1999/xlink" xlink:title="University Museum of Natural History, Oxford" id="ABBRID0ELRGK" xlink:type="simple">OUMNH</abbrev>).</p></caption><graphic xmlns:xlink="http://www.w3.org/1999/xlink" xlink:href="zookeys-1130-103_article-86413__-g022.jpg" position="float" orientation="portrait" xlink:type="simple" id="oo_771331.jpg"><uri content-type="original_file" xlink:type="simple">https://binary.pensoft.net/fig/771331</uri></graphic></fig><p>The range of <italic><tp:taxon-name><tp:taxon-name-part taxon-name-part-type="genus" reg="Augochloropsis">Augochloropsis</tp:taxon-name-part><tp:taxon-name-part taxon-name-part-type="species" reg="cuprea">cuprea</tp:taxon-name-part></tp:taxon-name></italic> is unclear as <xref ref-type="bibr" rid="B52">Smith (1853)</xref> reports the type locality as “North America”. We have in our possession a single female from Oklahoma (from Four Canyon Preserve headquarters, Ellis County) that may be a match for <italic><tp:taxon-name><tp:taxon-name-part taxon-name-part-type="genus" reg="Augochloropsis">Augochloropsis</tp:taxon-name-part><tp:taxon-name-part taxon-name-part-type="species" reg="cuprea">cuprea</tp:taxon-name-part></tp:taxon-name></italic>, but this must be considered tentative, especially since the Oklahoma specimen lacks the number of black hairs on the metasoma seen in the type. There is also the possibility that <italic><tp:taxon-name><tp:taxon-name-part taxon-name-part-type="genus" reg="Augochloropsis">Augochloropsis</tp:taxon-name-part><tp:taxon-name-part taxon-name-part-type="species" reg="cuprea">cuprea</tp:taxon-name-part></tp:taxon-name></italic> is a Mexican species, especially since multiple Mexican species share the character of the broadly shiny propodeal triangle. The male remains unknown and additional investigation, with more material, is sorely needed.</p></tp:treatment-sec><ref-list><ref id="B48"><mixed-citation xmlns:xlink="http://www.w3.org/1999/xlink" xlink:type="simple"><person-group><name name-style="western"><surname>Sandhouse</surname><given-names>GA</given-names></name></person-group> (<year>1937</year>) <article-title>The bees of the genera <italic><tp:taxon-name><tp:taxon-name-part taxon-name-part-type="genus">Augochlora</tp:taxon-name-part></tp:taxon-name></italic>, <italic><tp:taxon-name><tp:taxon-name-part taxon-name-part-type="genus">Augochloropsis</tp:taxon-name-part></tp:taxon-name></italic>, and <italic><tp:taxon-name><tp:taxon-name-part taxon-name-part-type="genus">Augochlorella</tp:taxon-name-part></tp:taxon-name></italic> (<tp:taxon-name><tp:taxon-name-part taxon-name-part-type="order">Hymenoptera</tp:taxon-name-part></tp:taxon-name>; <tp:taxon-name><tp:taxon-name-part taxon-name-part-type="superfamily">Apoidea</tp:taxon-name-part></tp:taxon-name>) occurring in the United States.</article-title><source>Journal of the Washington Academy of Sciences</source><volume>27</volume>: <fpage>65</fpage>–<lpage>79</lpage>. <ext-link xlink:type="simple" ext-link-type="uri" xlink:href="https://www.biodiversitylibrary.org/item/122710">https://www.biodiversitylibrary.org/item/122710</ext-link></mixed-citation></ref><ref id="B31"><mixed-citation xmlns:xlink="http://www.w3.org/1999/xlink" xlink:type="simple"><person-group><name name-style="western"><surname>Mitchell</surname><given-names>TB</given-names></name></person-group> (<year>1960</year>) Bees of the Eastern United States. Volume 1. North Carolina Experiment Station Technical Bulletin, 538 pp.</mixed-citation></ref><ref id="B33"><mixed-citation xmlns:xlink="http://www.w3.org/1999/xlink" xlink:type="simple"><person-group><name name-style="western"><surname>Moure</surname><given-names>JS</given-names></name></person-group> (<year>1960</year>) <article-title>Notes on the types of the Neotropical bees described by Fabricius (<tp:taxon-name><tp:taxon-name-part taxon-name-part-type="order">Hymenoptera</tp:taxon-name-part></tp:taxon-name>: <tp:taxon-name><tp:taxon-name-part taxon-name-part-type="superfamily">Apoidea</tp:taxon-name-part></tp:taxon-name>).</article-title><source>Studia Entomologica</source><volume>3</volume>: <fpage>97</fpage>–<lpage>160</lpage>.</mixed-citation></ref><ref id="B52"><mixed-citation xmlns:xlink="http://www.w3.org/1999/xlink" xlink:type="simple"><person-group><name name-style="western"><surname>Smith</surname><given-names>F</given-names></name></person-group> (<year>1853</year>) <source>Catalogue of Hymenopterous Insects in the Collection of the British Museum. Part 1. <tp:taxon-name><tp:taxon-name-part taxon-name-part-type="family">Andrenidae</tp:taxon-name-part></tp:taxon-name> and <tp:taxon-name><tp:taxon-name-part taxon-name-part-type="family">Apidae</tp:taxon-name-part></tp:taxon-name>.</source><publisher-name>British Museum</publisher-name>, <publisher-loc>London</publisher-loc>, <size units="page">465 pp</size>.</mixed-citation></ref></ref-list></tp:taxon-treatment>
