# Supplementary material for: ﻿A review of the Augochloropsis (Hymenoptera, Halictidae) and keys to the shiny green Halictinae of the midwestern United States
Source: Zookeys. 2022 Nov 18;1130:103–52. doi: 10.3897/zookeys.1130.86413 (PMC9836709; doi:10.3897/zookeys.1130.86413)
Supplement: XML Treatment for Augochloropsis (Paraugochloropsis) sumptuosa [file zookeys.1130.86413-treatment20.xml]

<!DOCTYPE tp:taxon-treatment
  PUBLIC "-//TaxonX//DTD Taxonomic Treatment Publishing DTD v0 20100105//EN" "tax-treatment-NSO.dtd">
<tp:taxon-treatment xmlns:tp="http://www.plazi.org/taxpub"><tp:treatment-meta><kwd-group><label>Taxon classification</label><kwd>
                <named-content content-type="kingdom">Animalia</named-content>
              </kwd><kwd>
                <named-content content-type="order">Hymenoptera</named-content>
              </kwd><kwd>
                <named-content content-type="family">Halictidae</named-content>
              </kwd></kwd-group><mixed-citation publication-type="journal"><person-group><name><surname>Portman</surname><given-names>Zachary M.</given-names></name><name><surname>Arduser</surname><given-names>Mike</given-names></name><name><surname>Lane</surname><given-names>Ian G.</given-names></name><name><surname>Cariveau</surname><given-names>Daniel P.</given-names></name></person-group><article-title>﻿A review of the <italic><tp:taxon-name><tp:taxon-name-part taxon-name-part-type="genus" reg="Augochloropsis">Augochloropsis</tp:taxon-name-part></tp:taxon-name></italic> (<tp:taxon-name><tp:taxon-name-part taxon-name-part-type="order">Hymenoptera</tp:taxon-name-part></tp:taxon-name>, <tp:taxon-name><tp:taxon-name-part taxon-name-part-type="family">Halictidae</tp:taxon-name-part></tp:taxon-name>) and keys to the shiny green <tp:taxon-name><tp:taxon-name-part taxon-name-part-type="subfamily">Halictinae</tp:taxon-name-part></tp:taxon-name> of the midwestern United States</article-title><source>Zookeys</source><day>18</day><month>11</month><year>2022</year><volume>1130</volume><fpage>103</fpage><lpage>152</lpage><pub-id pub-id-type="doi">10.3897/zookeys.1130.86413</pub-id></mixed-citation></tp:treatment-meta><tp:nomenclature><label>﻿</label><tp:taxon-name><object-id xmlns:xlink="http://www.w3.org/1999/xlink" content-type="arpha" xlink:type="simple">A9E7120B-EDC0-533B-B6E7-A20A3FCE01D6</object-id><tp:taxon-name-part taxon-name-part-type="genus" reg="Augochloropsis">Augochloropsis</tp:taxon-name-part> (<tp:taxon-name-part taxon-name-part-type="subgenus" reg="Paraugochloropsis">Paraugochloropsis</tp:taxon-name-part>) <tp:taxon-name-part taxon-name-part-type="species" reg="sumptuosa">sumptuosa</tp:taxon-name-part></tp:taxon-name><tp:taxon-authority>(Smith)</tp:taxon-authority><tp:nomenclature-citation-list><tp:nomenclature-citation><tp:taxon-name>
                  <tp:taxon-name-part taxon-name-part-type="genus" reg="Augochlora">Augochlora</tp:taxon-name-part>
                  <tp:taxon-name-part taxon-name-part-type="species" reg="sumptuosa">sumptuosa</tp:taxon-name-part>
                </tp:taxon-name><comment>Smith, 1853: 82 ♀. <bold>Syntype(s?)</bold>: ♀ North America. Type or types missing and presumed lost.</comment></tp:nomenclature-citation><tp:nomenclature-citation><tp:taxon-name>
                  <tp:taxon-name-part taxon-name-part-type="genus" reg="Augochlora">Augochlora</tp:taxon-name-part>
                  <tp:taxon-name-part taxon-name-part-type="species" reg="lacustris">lacustris</tp:taxon-name-part>
                </tp:taxon-name><comment>Cockerell, 1922: 14 ♀ (syn. <xref ref-type="bibr" rid="B48">Sandhouse 1937</xref>). <bold>Holotype</bold>: ♀ USA, Florida, Lakeland [<named-content xmlns:xlink="http://www.w3.org/1999/xlink" content-type="dwc:institutional_code" xlink:title="Smithsonian National Museum of Natural History" xlink:href="http://grbio.org/institution/smithsonian-institution-national-museum-natural-history-0" xlink:type="simple">USNM</named-content> Type no. 24888]. Images examined by ZP and MA. Online record: <ext-link xmlns:xlink="http://www.w3.org/1999/xlink" xlink:type="simple" ext-link-type="uri" xlink:href="http://n2t.net/ark:/65665/32a505d56-7e7d-4fea-ba47-574f3858121f">http://n2t.net/ark:/65665/32a505d56-7e7d-4fea-ba47-574f3858121f</ext-link> (labels read: “Lakeland, Fla / Nov. 8 1911 // [red label] TypeNo. / 24888 / U.S.N.M. // Augochlora / lacustris / Ckll. TYPE // [yellow label with barcode] <named-content xmlns:xlink="http://www.w3.org/1999/xlink" content-type="dwc:institutional_code" xlink:title="Smithsonian National Museum of Natural History" xlink:href="http://grbio.org/institution/smithsonian-institution-national-museum-natural-history-0" xlink:type="simple">USNM</named-content> ENT 00536780”).</comment></tp:nomenclature-citation><tp:nomenclature-citation><tp:taxon-name>
                  <tp:taxon-name-part taxon-name-part-type="genus" reg="Augochlora">Augochlora</tp:taxon-name-part>
                  <tp:taxon-name-part taxon-name-part-type="species" reg="floridica">floridica</tp:taxon-name-part>
                </tp:taxon-name><comment>Cockerell, 1922: 14 ♂ (syn. <xref ref-type="bibr" rid="B48">Sandhouse 1937</xref>). <bold>Holotype</bold>: ♂ USA, Florida, Monticello [<named-content xmlns:xlink="http://www.w3.org/1999/xlink" content-type="dwc:institutional_code" xlink:title="Smithsonian National Museum of Natural History" xlink:href="http://grbio.org/institution/smithsonian-institution-national-museum-natural-history-0" xlink:type="simple">USNM</named-content> Type no. 24889]. Images examined by ZP and MA. Online record: <ext-link xmlns:xlink="http://www.w3.org/1999/xlink" xlink:type="simple" ext-link-type="uri" xlink:href="http://n2t.net/ark:/65665/3053e0fc2-b95d-49b6-9630-b55645b3e89d">http://n2t.net/ark:/65665/3053e0fc2-b95d-49b6-9630-b55645b3e89d</ext-link> (labels read: “MonticelloFla / Oct. 4–8, 1914 // [red label] Type No. / 24889 / U.S.N.M // Augochlora / floridica Ckll / TYPE. // [yellow label with barcode] <named-content xmlns:xlink="http://www.w3.org/1999/xlink" content-type="dwc:institutional_code" xlink:title="Smithsonian National Museum of Natural History" xlink:href="http://grbio.org/institution/smithsonian-institution-national-museum-natural-history-0" xlink:type="simple">USNM</named-content> ENT / 00536777”).</comment></tp:nomenclature-citation><tp:nomenclature-citation><tp:taxon-name>
                  <tp:taxon-name-part taxon-name-part-type="genus" reg="Augochlora">Augochlora</tp:taxon-name-part>
                  <tp:taxon-name-part taxon-name-part-type="species" reg="sumptuosa">sumptuosa</tp:taxon-name-part>
                </tp:taxon-name><comment>(in <xref ref-type="bibr" rid="B45">Robertson 1887</xref>: floral record).</comment></tp:nomenclature-citation><tp:nomenclature-citation><tp:taxon-name>
                  <tp:taxon-name-part taxon-name-part-type="genus" reg="Augochlora">Augochlora</tp:taxon-name-part>
                  <tp:taxon-name-part taxon-name-part-type="species" reg="humeralis">humeralis</tp:taxon-name-part>
                </tp:taxon-name><comment>(in <xref ref-type="bibr" rid="B53">Smith 1910</xref>: biology).</comment></tp:nomenclature-citation><tp:nomenclature-citation><tp:taxon-name>
                  <tp:taxon-name-part taxon-name-part-type="genus" reg="Augochloropsis">Augochloropsis</tp:taxon-name-part>
                  <tp:taxon-name-part taxon-name-part-type="species" reg="caerulea">caerulea</tp:taxon-name-part>
                </tp:taxon-name><comment>(in <xref ref-type="bibr" rid="B48">Sandhouse 1937</xref> [in part]: key).</comment></tp:nomenclature-citation><tp:nomenclature-citation><tp:taxon-name><tp:taxon-name-part taxon-name-part-type="genus" reg="Augochloropsis">Augochloropsis</tp:taxon-name-part> (<tp:taxon-name-part taxon-name-part-type="subgenus" reg="Paraugochloropsis">Paraugochloropsis</tp:taxon-name-part>) <tp:taxon-name-part taxon-name-part-type="species" reg="sumptuosa">sumptuosa</tp:taxon-name-part></tp:taxon-name><comment>(in <xref ref-type="bibr" rid="B31">Mitchell 1960</xref> [in part]: key, redescription; <xref ref-type="bibr" rid="B25">Hurd 1979</xref> [in part]: catalog).</comment></tp:nomenclature-citation></tp:nomenclature-citation-list></tp:nomenclature><tp:treatment-sec sec-type="diagnosis" id="SECID0ERBHK"><title>Diagnosis.</title><p><italic><tp:taxon-name><tp:taxon-name-part taxon-name-part-type="genus" reg="Augochloropsis">Augochloropsis</tp:taxon-name-part><tp:taxon-name-part taxon-name-part-type="species" reg="sumptuosa">sumptuosa</tp:taxon-name-part></tp:taxon-name></italic> is most similar to <italic><tp:taxon-name><tp:taxon-name-part taxon-name-part-type="genus" reg="Augochloropsis">Augochloropsis</tp:taxon-name-part><tp:taxon-name-part taxon-name-part-type="species" reg="humeralis">humeralis</tp:taxon-name-part></tp:taxon-name></italic> (refer to the diagnosis of that species to separate them).</p><fig id="F23" position="float" orientation="portrait"><object-id xmlns:xlink="http://www.w3.org/1999/xlink" content-type="doi" xlink:type="simple">10.3897/zookeys.1130.86413.figure23</object-id><object-id xmlns:xlink="http://www.w3.org/1999/xlink" content-type="arpha" xlink:type="simple">CE54E37E-89AA-56DD-A7FB-C65EA6A751A9</object-id><label>Figure 23.</label><caption><p><italic><tp:taxon-name><tp:taxon-name-part taxon-name-part-type="genus" reg="Augochloropsis">Augochloropsis</tp:taxon-name-part><tp:taxon-name-part taxon-name-part-type="species" reg="fulgida">fulgida</tp:taxon-name-part></tp:taxon-name></italic> holotype female <bold>A</bold> lateral view <bold>B</bold> head <bold>C</bold> rear dorsal view <bold>D</bold> metasoma. Scale bars: 5 mm (<bold>A</bold>); 1 mm (<bold>B</bold>). Images provided by Dr. Joseph Monks (<named-content xmlns:xlink="http://www.w3.org/1999/xlink" content-type="dwc:institutional_code" xlink:title="The Natural History Museum, London" xlink:href="http://grbio.org/institution/natural-history-museum-london" xlink:type="simple">NHMUK</named-content>).</p></caption><graphic xmlns:xlink="http://www.w3.org/1999/xlink" xlink:href="zookeys-1130-103_article-86413__-g023.jpg" position="float" orientation="portrait" xlink:type="simple" id="oo_771332.jpg"><uri content-type="original_file" xlink:type="simple">https://binary.pensoft.net/fig/771332</uri></graphic></fig></tp:treatment-sec><tp:treatment-sec sec-type="comments" id="SECID0EVDHK"><title>Comments.</title><p>We use <italic><tp:taxon-name><tp:taxon-name-part taxon-name-part-type="genus" reg="Augochloropsis">Augochloropsis</tp:taxon-name-part><tp:taxon-name-part taxon-name-part-type="species" reg="sumptuosa">sumptuosa</tp:taxon-name-part></tp:taxon-name></italic> in a more restricted sense than previous authors because we have split it into two species: <italic><tp:taxon-name><tp:taxon-name-part taxon-name-part-type="genus" reg="Augochloropsis">Augochloropsis</tp:taxon-name-part><tp:taxon-name-part taxon-name-part-type="species" reg="sumptuosa">sumptuosa</tp:taxon-name-part></tp:taxon-name></italic> and <italic><tp:taxon-name><tp:taxon-name-part taxon-name-part-type="genus" reg="Augochloropsis">Augochloropsis</tp:taxon-name-part><tp:taxon-name-part taxon-name-part-type="species" reg="humeralis">humeralis</tp:taxon-name-part></tp:taxon-name></italic>. Now, <italic><tp:taxon-name><tp:taxon-name-part taxon-name-part-type="genus" reg="Augochloropsis">Augochloropsis</tp:taxon-name-part><tp:taxon-name-part taxon-name-part-type="species" reg="sumptuosa">sumptuosa</tp:taxon-name-part></tp:taxon-name></italic> refers to the species occurring in the southeastern United States though the exact range is unknown at this time, and it remains to be seen to what degree, if any, the range of the two species overlaps.</p><p>The type or types of <italic><tp:taxon-name><tp:taxon-name-part taxon-name-part-type="genus" reg="Augochloropsis">Augochloropsis</tp:taxon-name-part><tp:taxon-name-part taxon-name-part-type="species" reg="sumptuosa">sumptuosa</tp:taxon-name-part></tp:taxon-name></italic> have been lost. The type could not be located by <xref ref-type="bibr" rid="B48">Sandhouse (1937)</xref> or <xref ref-type="bibr" rid="B31">Mitchell (1960)</xref>. The last report of possible types is from <xref ref-type="bibr" rid="B6">Cockerell (1897)</xref>, who stated that “Col. C.T. Bingham” examined syntypes in the Natural History Museum (London, UK). However, there are currently no specimens in the Natural History Museum that could possibly be syntypes (J. Monks, pers. comm., Jun 2021). Despite the missing types, it is our opinion that there is not a need for a neotype because the identity of <italic><tp:taxon-name><tp:taxon-name-part taxon-name-part-type="genus" reg="Augochloropsis">Augochloropsis</tp:taxon-name-part><tp:taxon-name-part taxon-name-part-type="species" reg="sumptuosa">sumptuosa</tp:taxon-name-part></tp:taxon-name></italic> can be determined from the original description. Specifically, the original description states “the base of the metathorax enclosed by an arched ridge, the enclosed space granulated, the sides of the truncation margined by sharp carinae.” This description matches the southeastern species (which has the propodeal triangle surrounded by a weak semicircular carina; Fig. <xref ref-type="fig" rid="F17">17D</xref>) but not the species found in the Midwest. On this basis, we are retaining the name <italic><tp:taxon-name><tp:taxon-name-part taxon-name-part-type="genus" reg="Augochloropsis">Augochloropsis</tp:taxon-name-part><tp:taxon-name-part taxon-name-part-type="species" reg="sumptuosa">sumptuosa</tp:taxon-name-part></tp:taxon-name></italic> Smith for the southeastern species. The oldest available name for the midwestern species is <italic><tp:taxon-name><tp:taxon-name-part taxon-name-part-type="genus" reg="Augochloropsis">Augochloropsis</tp:taxon-name-part><tp:taxon-name-part taxon-name-part-type="species" reg="humeralis">humeralis</tp:taxon-name-part></tp:taxon-name></italic> (Patton), the types of which were collected in western Kansas.</p><p>More work remains to be done on the taxonomy of <italic><tp:taxon-name><tp:taxon-name-part taxon-name-part-type="genus" reg="Augochloropsis">Augochloropsis</tp:taxon-name-part><tp:taxon-name-part taxon-name-part-type="species" reg="sumptuosa">sumptuosa</tp:taxon-name-part></tp:taxon-name></italic> because we have not critically evaluated the status of two synonyms: <italic><tp:taxon-name><tp:taxon-name-part taxon-name-part-type="genus" reg="Augochlora">Augochlora</tp:taxon-name-part><tp:taxon-name-part taxon-name-part-type="species" reg="lacustris">lacustris</tp:taxon-name-part></tp:taxon-name></italic> Cockerell and <italic><tp:taxon-name><tp:taxon-name-part taxon-name-part-type="genus" reg="Augochlora">Augochlora</tp:taxon-name-part><tp:taxon-name-part taxon-name-part-type="species" reg="floridica">floridica</tp:taxon-name-part></tp:taxon-name></italic> Cockerell. They were originally synonymized with <italic><tp:taxon-name><tp:taxon-name-part taxon-name-part-type="genus" reg="Augochloropsis">Augochloropsis</tp:taxon-name-part><tp:taxon-name-part taxon-name-part-type="species" reg="sumptuosa">sumptuosa</tp:taxon-name-part></tp:taxon-name></italic> by <xref ref-type="bibr" rid="B48">Sandhouse (1937)</xref>, and <xref ref-type="bibr" rid="B31">Mitchell (1960)</xref> agreed with that designation, stating “Examination of the types has failed to reveal any significant difference that would justify the recognition of either <italic>lacustris</italic> or <italic>floridica</italic>.” We have examined images of the types, which are clear enough for us to tentatively agree. However, given that we have split <italic><tp:taxon-name><tp:taxon-name-part taxon-name-part-type="genus" reg="Augochloropsis">Augochloropsis</tp:taxon-name-part><tp:taxon-name-part taxon-name-part-type="species" reg="sumptuosa">sumptuosa</tp:taxon-name-part></tp:taxon-name></italic> into two species and there is potentially a third similar species in Florida, these types should be critically reexamined as part of a reevaluation of the Florida fauna.</p></tp:treatment-sec><tp:treatment-sec><!--Section generated to contain objects referenced in tp:taxon-treatment.--><fig id="F17" position="float" orientation="portrait"><object-id xmlns:xlink="http://www.w3.org/1999/xlink" content-type="doi" xlink:type="simple">10.3897/zookeys.1130.86413.figure17</object-id><object-id xmlns:xlink="http://www.w3.org/1999/xlink" content-type="arpha" xlink:type="simple">A93173F7-2E7F-57E6-A406-84861BE6C949</object-id><label>Figure 17.</label><caption><p><italic><tp:taxon-name><tp:taxon-name-part taxon-name-part-type="genus" reg="Augochloropsis">Augochloropsis</tp:taxon-name-part></tp:taxon-name></italic> female propodea <bold>A</bold><italic><tp:taxon-name><tp:taxon-name-part taxon-name-part-type="genus" reg="Augochloropsis">Augochloropsis</tp:taxon-name-part><tp:taxon-name-part taxon-name-part-type="species" reg="humeralis">humeralis</tp:taxon-name-part></tp:taxon-name></italic><bold>B</bold><italic><tp:taxon-name><tp:taxon-name-part taxon-name-part-type="genus" reg="Augochloropsis">Augochloropsis</tp:taxon-name-part><tp:taxon-name-part taxon-name-part-type="species" reg="metallica">metallica</tp:taxon-name-part></tp:taxon-name></italic><bold>C</bold><italic><tp:taxon-name><tp:taxon-name-part taxon-name-part-type="genus" reg="Augochloropsis">Augochloropsis</tp:taxon-name-part><tp:taxon-name-part taxon-name-part-type="species" reg="viridula">viridula</tp:taxon-name-part></tp:taxon-name></italic><bold>D</bold><italic><tp:taxon-name><tp:taxon-name-part taxon-name-part-type="genus" reg="Augochloropsis">Augochloropsis</tp:taxon-name-part><tp:taxon-name-part taxon-name-part-type="species" reg="sumptuosa">sumptuosa</tp:taxon-name-part></tp:taxon-name></italic><bold>E</bold><italic><tp:taxon-name><tp:taxon-name-part taxon-name-part-type="genus" reg="Augochloropsis">Augochloropsis</tp:taxon-name-part><tp:taxon-name-part taxon-name-part-type="species" reg="anonyma">anonyma</tp:taxon-name-part></tp:taxon-name></italic><bold>F</bold><italic><tp:taxon-name><tp:taxon-name-part taxon-name-part-type="genus" reg="Augochloropsis">Augochloropsis</tp:taxon-name-part></tp:taxon-name></italic> sp. (likely undescribed species from Eastland, Texas). Scale bars: 1 mm, all images at the same scale.</p></caption><graphic xmlns:xlink="http://www.w3.org/1999/xlink" xlink:href="zookeys-1130-103_article-86413__-g017.jpg" position="float" orientation="portrait" xlink:type="simple" id="oo_771326.jpg"><uri content-type="original_file" xlink:type="simple">https://binary.pensoft.net/fig/771326</uri></graphic></fig></tp:treatment-sec><ref-list><ref id="B48"><mixed-citation xmlns:xlink="http://www.w3.org/1999/xlink" xlink:type="simple"><person-group><name name-style="western"><surname>Sandhouse</surname><given-names>GA</given-names></name></person-group> (<year>1937</year>) <article-title>The bees of the genera <italic><tp:taxon-name><tp:taxon-name-part taxon-name-part-type="genus">Augochlora</tp:taxon-name-part></tp:taxon-name></italic>, <italic><tp:taxon-name><tp:taxon-name-part taxon-name-part-type="genus">Augochloropsis</tp:taxon-name-part></tp:taxon-name></italic>, and <italic><tp:taxon-name><tp:taxon-name-part taxon-name-part-type="genus">Augochlorella</tp:taxon-name-part></tp:taxon-name></italic> (<tp:taxon-name><tp:taxon-name-part taxon-name-part-type="order">Hymenoptera</tp:taxon-name-part></tp:taxon-name>; <tp:taxon-name><tp:taxon-name-part taxon-name-part-type="superfamily">Apoidea</tp:taxon-name-part></tp:taxon-name>) occurring in the United States.</article-title><source>Journal of the Washington Academy of Sciences</source><volume>27</volume>: <fpage>65</fpage>–<lpage>79</lpage>. <ext-link xlink:type="simple" ext-link-type="uri" xlink:href="https://www.biodiversitylibrary.org/item/122710">https://www.biodiversitylibrary.org/item/122710</ext-link></mixed-citation></ref><ref id="B45"><mixed-citation xmlns:xlink="http://www.w3.org/1999/xlink" xlink:type="simple"><person-group><name name-style="western"><surname>Robertson</surname><given-names>C</given-names></name></person-group> (<year>1887</year>) <article-title>Fertilization of <italic><tp:taxon-name><tp:taxon-name-part taxon-name-part-type="genus">Calopogon</tp:taxon-name-part><tp:taxon-name-part taxon-name-part-type="species">parviflorus</tp:taxon-name-part></tp:taxon-name></italic> Lindl. Botanical Gazette (Chicago, Ill.</article-title><source>)</source><volume>12</volume>(<issue>12</issue>): <fpage>288</fpage>–<lpage>291</lpage>. <ext-link xlink:type="simple" ext-link-type="doi" xlink:href="10.1086/326202">https://doi.org/10.1086/326202</ext-link></mixed-citation></ref><ref id="B53"><mixed-citation xmlns:xlink="http://www.w3.org/1999/xlink" xlink:type="simple"><person-group><name name-style="western"><surname>Smith</surname><given-names>JB</given-names></name></person-group> (<year>1910</year>) <article-title>The insects of New Jersey.</article-title><source>Annual Report of the New Jersey State Museum</source><volume>1909</volume>: <fpage>1</fpage>–<lpage>888</lpage>.</mixed-citation></ref><ref id="B31"><mixed-citation xmlns:xlink="http://www.w3.org/1999/xlink" xlink:type="simple"><person-group><name name-style="western"><surname>Mitchell</surname><given-names>TB</given-names></name></person-group> (<year>1960</year>) Bees of the Eastern United States. Volume 1. North Carolina Experiment Station Technical Bulletin, 538 pp.</mixed-citation></ref><ref id="B25"><mixed-citation xmlns:xlink="http://www.w3.org/1999/xlink" xlink:type="simple"><person-group><name name-style="western"><surname>Hurd</surname><given-names>PD</given-names></name></person-group> (<year>1979</year>) <article-title>Superfamily <tp:taxon-name><tp:taxon-name-part taxon-name-part-type="superfamily">Apoidea</tp:taxon-name-part></tp:taxon-name>.</article-title> In: <person-group><name name-style="western"><surname>Krombein</surname><given-names>KV</given-names></name><name name-style="western"><surname>Hurd</surname><given-names>PD</given-names></name><name name-style="western"><surname>Smith</surname><given-names>DR</given-names></name><name name-style="western"><surname>Burks</surname><given-names>BD</given-names></name></person-group> (<role>Eds</role>) <issue-title>Catalog of Hymenoptera in America North of Mexico.</issue-title><source>Volume 2. Smithsonian Institution Press, Washington, D.C.</source>, <fpage>1741</fpage>–<lpage>2209</lpage>. <ext-link xlink:type="simple" ext-link-type="doi" xlink:href="10.1007/BF02223710">https://doi.org/10.1007/BF02223710</ext-link></mixed-citation></ref><ref id="B6"><mixed-citation xmlns:xlink="http://www.w3.org/1999/xlink" xlink:type="simple"><person-group><name name-style="western"><surname>Cockerell</surname><given-names>TDA</given-names></name></person-group> (<year>1897</year>) <article-title>On the Mexican bees of the genus <italic><tp:taxon-name><tp:taxon-name-part taxon-name-part-type="genus">Augochlora</tp:taxon-name-part></tp:taxon-name></italic>.</article-title><source>Canadian Entomologist</source><volume>29</volume>(<issue>1</issue>): <fpage>4</fpage>–<lpage>6</lpage>. <ext-link xlink:type="simple" ext-link-type="doi" xlink:href="10.4039/Ent294-1">https://doi.org/10.4039/Ent294-1</ext-link></mixed-citation></ref></ref-list></tp:taxon-treatment>
